# Supplementary material for: Fetal Programming of the Endocrine Pancreas: Impact of a Maternal Low-Protein Diet on Gene Expression in the Perinatal Rat Pancreas
Source: Int J Mol Sci. 2022 Sep 21;23(19):11057. doi: 10.3390/ijms231911057 (PMC9569808; doi:10.3390/ijms231911057)
Supplement: Supplementary file 1 [file ijms-23-11057-s001.zip]

Archive with 2 entries (2 files):
- Supplementary Table S2 Oligonucleotide sequences.docx
- Winkel et al Supplementary Table S1.xlsx
