# Supplementary material for: Fetal Programming of the Endocrine Pancreas: Impact of a Maternal Low-Protein Diet on Gene Expression in the Perinatal Rat Pancreas
Source: Int J Mol Sci. 2022 Sep 21;23(19):11057. doi: 10.3390/ijms231911057 (PMC9569808; doi:10.3390/ijms231911057)
Supplement: Supplementary file 1 [file ijms-23-11057-s001.zip › Winkel et al Supplementary Table S1.xlsx]

## Sheet: LP array GCRMA expression.xls
Probe set	Gene	Accession	GeneID	Description	LP_E20_1 **	LP_E20_1 ** call	LP_D0_1 **	LP_D0_1 ** call	LP_D2_1 **	LP_D2_1 ** call	CO_E20_1 **	CO_E20_1 ** call	CO_D0_1 **	CO_D0_1 ** call	CO_D2_1 **	CO_D2_1 ** call	LP E20	LPd0	LPd2	CO E20	CO d0	CO d2		FC LP E20 vs LP d0	FC LP E20 vs LP d0		FC LP d0 vs LP d2	FC LP d0 vs LP d2		FC LP E20 vs CO E20	FC LP E20 vs CO E20		FC LP d0 vs CO d0	FC LP d0 vs CO d0		FC LP d2 vs CO d2	FC LP d2 vs CO d2		FC CO E20 vs d0	FC CO E20 vs d0		FC CO d0 vs d2	FC CO d0 vs d2
1373686_at	Serpina6: serine (or cysteine) proteinase inhibitor, clade A (alpha-1 antiproteinase, antitrypsin), member 6	AA893495	299270	Rn.2374.1	8.91	P	2.7	A	2.64	A	8.71	P	3.15	P	2.57	A	481.036	6.49802	6.23332	418.766	8.87656	5.93809		74.028	74.028		1.04247	1.04247		1.1487	1.1487		0.732043	-1.36604		1.04972	1.04972		47.1766	47.1766		1.49485	1.49485
1388270_at	Hbe1_predicted: hemoglobin, epsilon 1 (predicted)	BE107364	293267	Rn.37881.1	9.55	P	4.63	A	3.63	A	10.12	P	4.67	A	3	A	749.612	24.761	12.3805	1112.82	25.4572	8		30.2738	30.2738		2	2		0.673617	-1.48452		0.972655	-1.02811		1.54756	1.54756		43.7133	43.7133		3.18215	3.18215
1392411_at	Tinag: tubulointerstitial nephritis antigen	AI411848	300846	Rn.43851.1	9.19	P	6.27	P	5.7	P	9.97	P	5.06	P	6.67	P	584.071	77.1717	51.9842	1002.93	33.3589	101.829		7.56846	7.56846		1.48452	1.48452		0.582367	-1.71713		2.31338	2.31338		0.510506	-1.95884		30.0647	30.0647		0.327598	-3.05252
1386873_at	Tnni1: troponin I, skeletal, slow 1	NM_017184	29388	Rn.4035.1	7.12	P	2.59	A	2.35	A	7.11	P	2.31	A	2.38	A	139.102	6.02099	5.09824	138.141	4.95883	5.20537		23.1029	23.1029		1.18099	1.18099		1.00696	1.00696		1.21419	1.21419		0.97942	-1.02101		27.8576	27.8576		0.952638	-1.04972
1388269_at	Hbg1: hemoglobin, gamma A	BE108901	94164	Rn.118.1	7.1	A	2.85	A	2.82	A	7.89	A	3.12	A	2.66	A	137.187	7.21	7.06162	237.207	8.69388	6.32033		19.0273	19.0273		1.02101	1.02101		0.578344	-1.72907		0.82932	-1.20581		1.11729	1.11729		27.2843	27.2843		1.37554	1.37554
1370491_a_at	Hdc: histidine decarboxylase	M38759	24443	Rn.48653.1	9.92	P	5.81	P	5.21	P	10.39	P	5.81	P	4.92	P	968.763	56.1028	37.014	1341.84	56.1028	30.2738		17.2677	17.2677		1.51572	1.51572		0.721965	-1.38511		1	1		1.22264	1.22264		23.9176	23.9176		1.85318	1.85318
1391068_at	E030032D13Rik: E030032D13Rik gene	AI136523	415052	Rn.34802.1	6.77	P	4.3	A	3.73	P	7.54	P	3.05	A	2.89	A	109.137	19.6983	13.2691	186.108	8.28212	7.4127		5.54044	5.54044		1.48452	1.48452		0.586417	-1.70527		2.37841	2.37841		1.79005	1.79005		22.4711	22.4711		1.11729	1.11729
1368014_at	Ptges: prostaglandin E synthase	AB048730	59103	Rn.7730.1	6.63	P	2.78	A	2.86	A	7.3	P	2.86	A	2.77	A	99.0442	6.86852	7.26015	157.586	7.26015	6.82108		14.42	14.42		0.946058	-1.05702		0.628507	-1.59107		0.946058	-1.05702		1.06437	1.06437		21.7057	21.7057		1.06437	1.06437
1371339_at	Tnni1: troponin I, skeletal, slow 1	AI599017	29388	Rn.11675.2	5.86	P	2.18	A	1.85	A	5.96	P	1.84	A	1.83	A	58.0812	4.53154	3.605	62.2499	3.5801	3.55537		12.8171	12.8171		1.25701	1.25701		0.933033	-1.07177		1.26576	1.26576		1.01396	1.01396		17.3878	17.3878		1.00696	1.00696
1389725_at	Tm7sf2: transmembrane 7 superfamily member 2	BM390364	293688	Rn.8313.1	7.41	P	5.38	P	5.03	P	8.86	P	4.79	P	4.62	P	170.072	41.6429	32.6724	464.65	27.6652	24.59		4.08405	4.08405		1.27456	1.27456		0.366021	-2.73208		1.50525	1.50525		1.32869	1.32869		16.7955	16.7955		1.12506	1.12506
1370157_at	Pln: phospholamban	BI290034	64672	Rn.9740.1	7.92	P	5.85	P	5.7	P	7.38	P	3.32	P	3.36	P	242.191	57.68	51.9842	166.572	9.98664	10.2674		4.19887	4.19887		1.10957	1.10957		1.45397	1.45397		5.77572	5.77572		5.06303	5.06303		16.6795	16.6795		0.972655	-1.02811
1391907_at	Nags_predicted: N-acetylglutamate synthase (predicted)	AI030790	303563	Rn.23912.1	5.87	A	4.21	A	3.99	A	6.83	P	2.77	A	3.04	A	58.4852	18.507	15.8895	113.772	6.82108	8.22491		3.16017	3.16017		1.16473	1.16473		0.514057	-1.94531		2.71321	2.71321		1.93187	1.93187		16.6795	16.6795		0.82932	-1.20581
1376617_at	Transcribed locus	BE107482		Rn.52459.1	6.59	P	4	A	3.09	A	7.14	P	3.22	A	2.95	A	96.3358	16	8.51496	141.044	9.31787	7.72749		6.02099	6.02099		1.87905	1.87905		0.68302	-1.46409		1.71713	1.71713		1.10191	1.10191		15.1369	15.1369		1.20581	1.20581
1390223_at	Transcribed locus	AI137683		Rn.23780.1	9.82	P	7.17	A	6.78	A	10.28	P	6.38	A	5.94	A	903.888	144.007	109.896	1243.34	83.2859	61.3929		6.27667	6.27667		1.31039	1.31039		0.726986	-1.37554		1.72907	1.72907		1.79005	1.79005		14.9285	14.9285		1.3566	1.3566
1374630_at	Clic3: chloride intracellular channel 3	AI234249	296566	Rn.25003.1	9.49	P	6.66	P	6.84	P	9.54	P	5.82	P	6.49	P	719.076	101.125	114.563	744.434	56.493	89.8845		7.11074	7.11074		0.882703	-1.13288		0.965936	-1.03526		1.79005	1.79005		1.27456	1.27456		13.1775	13.1775		0.628507	-1.59107
1369833_at	Adam2: a disintegrin and metalloprotease domain 2	NM_020077	56806	Rn.42917.1	6.36	P	3.06	A	3.08	P	6.67	P	3.04	P	2.96	P	82.1393	8.33973	8.45614	101.829	8.22491	7.78124		9.84916	9.84916		0.986233	-1.01396		0.806642	-1.23971		1.01396	1.01396		1.08673	1.08673		12.3805	12.3805		1.05702	1.05702
1367839_at	Fdft1: farnesyl diphosphate farnesyl transferase 1	NM_019238	29580	Rn.3252.1	9.41	P	7.28	P	6.64	P	10.02	P	6.43	P	6.99	P	680.287	155.417	99.7331	1038.29	86.2229	127.116		4.37717	4.37717		1.55833	1.55833		0.655197	-1.52626		1.8025	1.8025		0.784584	-1.27456		12.042	12.042		0.678302	-1.47427
1395318_at	LOC680231 /// LOC682690: similar to chromodomain helicase DNA binding protein 9	BF397354	680231 /// 682690	Rn.58805.1	2.4	P	2.68	P	2.39	A	5.98	P	2.49	P	2.88	P	5.27803	6.40856	5.24157	63.1189	5.61778	7.3615		0.823591	-1.21419		1.22264	1.22264		0.0836205	-11.9588		1.14076	1.14076		0.712025	-1.40444		11.2356	11.2356		0.76313	-1.31039
1368753_at	Camkk2: calcium/calmodulin-dependent protein kinase kinase 2, beta	NM_031338	83506	Rn.30038.1	3.89	A	2.6	A	2.91	A	6.26	P	2.8	A	2.9	A	14.8254	6.06287	7.51618	76.6386	6.9644	7.46426		2.44528	2.44528		0.806642	-1.23971		0.193446	-5.16941		0.870551	-1.1487		1.00696	1.00696		11.0043	11.0043		0.933033	-1.07177
1367894_at	Insig1: insulin induced gene 1	NM_022392	64194	Rn.772.1	11.33	P	9.02	P	8.47	P	12.13	P	8.69	P	8.37	P	2574.36	519.147	354.588	4482.23	413.001	330.842		4.95883	4.95883		1.46409	1.46409		0.574349	-1.7411		1.25701	1.25701		1.07177	1.07177		10.8528	10.8528		1.24833	1.24833
1391301_at	LOC680312 /// LOC682665: similar to H2B histone family, member T	AA997499	680312 /// 682665	Rn.23215.1	6.03	P	4.06	A	4.79	A	7.49	P	4.23	A	3.68	A	65.3448	16.6795	27.6652	179.769	18.7654	12.8171		3.91768	3.91768		0.602904	-1.65864		0.363493	-2.75108		0.888843	-1.12506		2.15846	2.15846		9.57983	9.57983		1.46409	1.46409
1380888_at	LOC684841: similar to CG31613-PA	AI176481	684841	Rn.79238.1	4.55	P	3.83	P	3.94	P	6.32	P	3.11	P	4.67	P	23.4254	14.2215	15.3482	79.8932	8.63383	25.4572		1.64718	1.64718		0.926588	-1.07923		0.293209	-3.41054		1.64718	1.64718		0.602904	-1.65864		9.25351	9.25351		0.339151	-2.94854
1372012_at	Dhcr24: 24-dehydrocholesterol reductase	BF417479	298298	Rn.9470.1	9.75	P	8.15	P	7.65	P	10.48	P	7.29	P	7.22	P	861.078	284.05	200.854	1428.22	156.498	149.086		3.03143	3.03143		1.41421	1.41421		0.602904	-1.65864		1.81504	1.81504		1.34723	1.34723		9.12611	9.12611		1.04972	1.04972
1381775_at	Transcribed locus	BF391321		Rn.34703.1	9.29	P	5.38	P	5.34	P	8.89	P	5.7	P	4.2	P	625.992	41.6429	40.5042	474.413	51.9842	18.3792		15.0324	15.0324		1.02811	1.02811		1.31951	1.31951		0.80107	-1.24833		2.20381	2.20381		9.12611	9.12611		2.82843	2.82843
1387672_at	Gnmt: glycine N-methyltransferase	NM_017084	25134	Rn.11142.1	11.63	P	8.28	P	7.39	P	11.59	P	8.43	P	8.5	P	3169.41	310.834	167.73	3082.75	344.892	362.039		10.1965	10.1965		1.85318	1.85318		1.02811	1.02811		0.90125	-1.10957		0.463294	-2.15846		8.9383	8.9383		0.952638	-1.04972
1371303_at	Tdh_predicted: L-threonine dehydrogenase (predicted)	AI013458	290315	Rn.18003.1	13.5	P	11.05	P	11.07	P	14.06	P	10.91	P	11.79	P	11585.2	2120.22	2149.82	17079.8	1924.14	3541.14		5.46416	5.46416		0.986233	-1.01396		0.678302	-1.47427		1.10191	1.10191		0.607097	-1.64718		8.87656	8.87656		0.543367	-1.84038
1369586_at	Mcpt8: mast cell protease 8	NM_021598	29269	Rn.55163.1	5.31	P	3.57	A	3.87	P	6.75	P	3.62	A	3.6	P	39.6706	11.8762	14.6213	107.635	12.295	12.1257		3.34035	3.34035		0.812252	-1.23114		0.368567	-2.71321		0.965936	-1.03526		1.20581	1.20581		8.75435	8.75435		1.01396	1.01396
1388872_at	Transcribed locus	BI290053		Rn.10780.2	10.73	P	8.78	P	8.75	P	11.37	P	8.25	P	8.05	P	1698.45	439.586	430.539	2646.74	304.437	265.028		3.86375	3.86375		1.02101	1.02101		0.641713	-1.55833		1.44393	1.44393		1.6245	1.6245		8.69388	8.69388		1.1487	1.1487
1368878_at	Idi1: isopentenyl-diphosphate delta isomerase	NM_053539	89784	Rn.10780.1	12.34	P	10.23	P	10.39	P	12.47	P	9.36	P	9.37	P	5184.54	1200.98	1341.84	5673.41	657.114	661.685		4.31691	4.31691		0.895025	-1.11729		0.913831	-1.09429		1.82766	1.82766		2.02792	2.02792		8.63383	8.63383		0.993092	-1.00696
1379960_at	Rn.79236.1	AI406705		Rn.79236.1	5.81	P	4.25	P	3.57	P	7.56	P	4.46	P	5.21	P	56.1028	19.0273	11.8762	188.706	22.0087	37.014		2.94854	2.94854		1.60214	1.60214		0.297302	-3.36359		0.864537	-1.15669		0.320856	-3.11666		8.57419	8.57419		0.594604	-1.68179
1374541_at	LOC687978 /// LOC690987: similar to glycogen synthase 1, muscle	BM392117	687978 /// 690987	Rn.22397.1	6.47	P	4	A	3.7	A	6.73	P	3.67	A	3.58	A	88.647	16	12.996	106.153	12.7286	11.9588		5.54044	5.54044		1.23114	1.23114		0.835088	-1.19748		1.25701	1.25701		1.08673	1.08673		8.33973	8.33973		1.06437	1.06437
1389906_at	Fdft1: farnesyl diphosphate farnesyl transferase 1	AW530769	29580	Rn.21071.1	8.44	P	6.24	P	6.38	P	9.29	P	6.3	P	6.34	P	347.291	75.5835	83.2859	625.992	78.7932	81.0084		4.59479	4.59479		0.907519	-1.10191		0.554785	-1.8025		0.959264	-1.04247		1.02811	1.02811		7.94474	7.94474		0.972655	-1.02811
1376089_at	Transcribed locus	BI294974		Rn.18386.1	10.86	P	8.58	P	8.19	P	11.37	P	8.39	P	8.04	P	1858.6	382.681	292.036	2646.74	335.461	263.197		4.85678	4.85678		1.31039	1.31039		0.702222	-1.42405		1.14076	1.14076		1.10957	1.10957		7.88986	7.88986		1.27456	1.27456
1372277_at	Transcribed locus	BI274673		Rn.13582.1	7.35	P	5.92	A	5.06	P	8.04	P	5.12	A	5.33	A	163.144	60.5477	33.3589	263.197	34.7755	40.2244		2.69447	2.69447		1.81504	1.81504		0.619854	-1.61328		1.7411	1.7411		0.82932	-1.20581		7.56846	7.56846		0.864537	-1.15669
1367668_a_at	Scd2: stearoyl-Coenzyme A desaturase 2	NM_031841	83792	Rn.2627.1	13.04	P	10.94	P	11.34	P	13.47	P	10.6	P	10.83	P	8422.31	1964.57	2592.27	11346.8	1552.09	1820.35		4.28709	4.28709		0.757858	-1.31951		0.742262	-1.34723		1.26576	1.26576		1.42405	1.42405		7.31065	7.31065		0.852635	-1.17283
1368074_at	Gale: galactose-4-epimerase, UDP	NM_080783	114860	Rn.29908.1	7.65	P	5.52	P	5.26	P	8.18	P	5.31	P	5.08	P	200.854	45.8866	38.3193	290.018	39.6706	33.8246		4.37717	4.37717		1.19748	1.19748		0.692555	-1.44393		1.15669	1.15669		1.13288	1.13288		7.31065	7.31065		1.17283	1.17283
1389873_at	Pycard: PYD and CARD domain containing	BI282953	282817	Rn.7817.1	8.77	P	8.17	P	7.88	P	9.14	P	6.32	P	6.76	P	436.549	288.015	235.568	564.175	79.8932	108.383		1.51572	1.51572		1.22264	1.22264		0.773782	-1.29235		3.605	3.605		2.17347	2.17347		7.06162	7.06162		0.737135	-1.3566
1391857_at	RGD1561732_predicted: similar to hypothetical protein 4732467B22 (predicted)	AI044397	363554	Rn.15908.1	10.35	P	7.56	A	8.12	P	10.23	P	7.42	P	7.88	P	1305.15	188.706	278.204	1200.98	171.255	235.568		6.9163	6.9163		0.678302	-1.47427		1.08673	1.08673		1.10191	1.10191		1.18099	1.18099		7.01285	7.01285		0.726986	-1.37554
1385640_at	Pcsk9: proprotein convertase subtilisin/kexin type 9	AI059511	298296	Rn.19195.1	2.82	P	3.7	P	2.94	P	5.21	P	2.4	P	2.44	P	7.06162	12.996	7.67411	37.014	5.27803	5.42642		0.543367	-1.84038		1.69349	1.69349		0.190782	-5.24157		2.46229	2.46229		1.41421	1.41421		7.01285	7.01285		0.972655	-1.02811
1367667_at	Fdps: farensyl diphosphate synthase	NM_031840	83791	Rn.2622.1	13.11	P	11.14	P	10.94	P	13.53	P	10.73	P	10.6	P	8841.04	2256.7	1964.57	11828.7	1698.45	1552.09		3.91768	3.91768		1.1487	1.1487		0.747425	-1.33793		1.32869	1.32869		1.26576	1.26576		6.9644	6.9644		1.09429	1.09429
1378263_at	Transcribed locus, moderately similar to XP_001096083.1 similar to oxysterol-binding protein-like 1A isoform C [Macaca mulatta]	BF403483		Rn.24693.1	3.1	P	2.73	A	2.78	A	6.28	P	3.5	P	3.36	P	8.57419	6.63456	6.86852	77.7085	11.3137	10.2674		1.29235	1.29235		0.965936	-1.03526		0.110338	-9.06307		0.586417	-1.70527		0.668964	-1.49485		6.86852	6.86852		1.10191	1.10191
1390801_at	RGD1359349: similar to hypothetical protein MGC34760	AI412174	361744	Rn.23870.1	8.41	P	5.3	P	5.02	P	7.86	P	5.11	P	4.71	P	340.144	39.3966	32.4467	232.325	34.5353	26.1729		8.63383	8.63383		1.21419	1.21419		1.46409	1.46409		1.14076	1.14076		1.23971	1.23971		6.72717	6.72717		1.31951	1.31951
1387017_at	Sqle: squalene epoxidase	NM_017136	29230	Rn.33239.1	9.22	P	7.72	P	7.79	P	9.97	P	7.24	P	6.94	P	596.344	210.839	221.322	1002.93	151.167	122.786		2.82843	2.82843		0.952638	-1.04972		0.594604	-1.68179		1.39474	1.39474		1.8025	1.8025		6.63456	6.63456		1.23114	1.23114
1368020_at	Mvd: mevalonate (diphospho) decarboxylase	NM_031062	81726	Rn.10288.1	5.74	P	4.91	A	4.56	A	7.24	P	4.51	A	4.41	A	53.4456	30.0647	23.5883	151.167	22.7848	21.259		1.77769	1.77769		1.27456	1.27456		0.353553	-2.82843		1.31951	1.31951		1.10957	1.10957		6.63456	6.63456		1.07177	1.07177
1368275_at	Sc4mol: sterol-C4-methyl oxidase-like	NM_080886	140910	Rn.7167.1	10.96	P	9.31	P	9.21	P	11.63	P	8.91	P	8.64	P	1992	634.73	592.224	3169.41	481.036	398.932		3.13834	3.13834		1.07177	1.07177		0.628507	-1.59107		1.31951	1.31951		1.48452	1.48452		6.58873	6.58873		1.20581	1.20581
1387180_at	Il1r2: interleukin 1 receptor, type II	NM_053953	117022	Rn.10758.1	4.59	A	3.01	A	3.47	A	5.74	P	3.02	A	2.77	A	24.0839	8.05564	11.0809	53.4456	8.11168	6.82108		2.9897	2.9897		0.726986	-1.37554		0.450625	-2.21914		0.993092	-1.00696		1.6245	1.6245		6.58873	6.58873		1.18921	1.18921
1389430_at	Transcribed locus	AI176172		Rn.7039.1	8.37	P	6.86	P	6.57	P	8.75	P	6.07	P	6.06	P	330.842	116.162	95.0095	430.539	67.1819	66.7178		2.8481	2.8481		1.22264	1.22264		0.768438	-1.30134		1.72907	1.72907		1.42405	1.42405		6.40856	6.40856		1.00696	1.00696
1384274_at	LOC367746: similar to Spindlin-like protein 2 (SPIN-2)	BG377595	367746	Rn.20197.1	5.25	A	3.69	A	4.04	A	6.71	P	4.07	A	4.05	A	38.0546	12.9063	16.4498	104.691	16.7955	16.5642		2.94854	2.94854		0.784584	-1.27456		0.363493	-2.75108		0.768438	-1.30134		0.993092	-1.00696		6.23332	6.23332		1.01396	1.01396
1389067_at	Slco4a1: solute carrier organic anion transporter family, member 4a1	AI180349	171144	Rn.8208.1	4.48	P	2.77	A	3.25	P	5.57	P	2.96	A	2.73	A	22.3159	6.82108	9.51366	47.5048	7.78124	6.63456		3.27161	3.27161		0.716978	-1.39474		0.469761	-2.12874		0.876606	-1.14076		1.43396	1.43396		6.10504	6.10504		1.17283	1.17283
1392613_at	Transcribed locus	AA942745		Rn.22057.1	3.07	P	4.25	P	3.59	P	5.83	P	3.22	P	2.83	P	8.39773	19.0273	12.042	56.8859	9.31787	7.11074		0.441351	-2.26577		1.58008	1.58008		0.147624	-6.77396		2.04202	2.04202		1.69349	1.69349		6.10504	6.10504		1.31039	1.31039
1377375_at	Aass_predicted: aminoadipate-semialdehyde synthase (predicted)	AA944898	296925	Rn.23007.1	8.65	P	5.64	P	5.14	P	8.55	P	5.95	P	5.83	P	401.707	49.8665	35.261	374.806	61.8199	56.8859		8.05564	8.05564		1.41421	1.41421		1.07177	1.07177		0.806642	-1.23971		0.619854	-1.61328		6.06287	6.06287		1.08673	1.08673
1367932_at	Hmgcs1: 3-hydroxy-3-methylglutaryl-Coenzyme A synthase 1	NM_017268	29637	Rn.5106.1	11.37	P	10.09	P	10.11	P	12.11	P	9.52	P	9.21	P	2646.74	1089.92	1105.13	4420.52	734.185	592.224		2.42839	2.42839		0.986233	-1.01396		0.598739	-1.67018		1.48452	1.48452		1.86607	1.86607		6.02099	6.02099		1.23971	1.23971
1384306_at	Elk3_predicted: ELK3, member of ETS oncogene family (predicted)	BE110960	362871	Rn.19818.1	3.8	A	3.28	A	3.28	A	5.92	P	3.35	A	3.58	A	13.9288	9.71356	9.71356	60.5477	10.1965	11.9588		1.43396	1.43396		1	1		0.230047	-4.34694		0.952638	-1.04972		0.812252	-1.23114		5.93809	5.93809		0.852635	-1.17283
1371164_at	Mcpt10: mast cell protease 10	X68657	54269	Rn.48655.1	6.51	P	5.77	P	5.79	P	7.47	P	4.9	P	4.93	P	91.1392	54.5686	55.3304	177.294	29.8571	30.4844		1.67018	1.67018		0.986233	-1.01396		0.514057	-1.94531		1.82766	1.82766		1.81504	1.81504		5.93809	5.93809		0.97942	-1.02101
1368338_at	Cd52: CD52 antigen	NM_053983	117054	Rn.34155.1	7.05	P	5.38	P	4.34	A	7.95	P	5.39	A	5.75	A	132.514	41.6429	20.2521	247.28	41.9326	53.8174		3.18215	3.18215		2.05623	2.05623		0.535887	-1.86607		0.993092	-1.00696		0.376312	-2.65737		5.89708	5.89708		0.779165	-1.28343
1367707_at	Fasn: fatty acid synthase	NM_017332	50671	Rn.9486.1	8.64	P	6.64	P	6.43	P	9.31	P	6.78	P	7.08	P	398.932	99.7331	86.2229	634.73	109.896	135.298		4	4		1.15669	1.15669		0.628507	-1.59107		0.907519	-1.10191		0.63728	-1.56917		5.77572	5.77572		0.812252	-1.23114
1378252_at	Chodl_predicted: chondrolectin (predicted)	AI029745	288289	Rn.18313.1	5.48	P	4.17	P	3.58	P	6.71	P	4.19	P	3.57	P	44.6318	18.0009	11.9588	104.691	18.2522	11.8762		2.47942	2.47942		1.50525	1.50525		0.426317	-2.34567		0.986233	-1.01396		1.00696	1.00696		5.73582	5.73582		1.53688	1.53688
1387220_at	Mcpt9: mast cell protease 9	NM_019323	54272	Rn.10651.1	5.79	P	5.7	P	5.34	P	6.66	P	4.15	P	4.04	P	55.3304	51.9842	40.5042	101.125	17.7531	16.4498		1.06437	1.06437		1.28343	1.28343		0.547147	-1.82766		2.92817	2.92817		2.46229	2.46229		5.6962	5.6962		1.07923	1.07923
1368378_at	Fthfd: formyltetrahydrofolate dehydrogenase	NM_022547	64392	Rn.2328.1	9.97	P	8.02	P	7.16	P	10.51	P	8.01	P	8.13	P	1002.93	259.574	143.013	1458.23	257.781	280.139		3.86375	3.86375		1.81504	1.81504		0.687771	-1.45397		1.00696	1.00696		0.510506	-1.95884		5.65685	5.65685		0.920188	-1.08673
1374246_at	Transcribed locus	BF402392		Rn.34453.1	2.85	P	2.64	A	2.65	A	5.14	P	2.69	P	2.63	P	7.21	6.23332	6.27667	35.261	6.45313	6.19026		1.15669	1.15669		0.993092	-1.00696		0.204476	-4.89056		0.965936	-1.03526		1.01396	1.01396		5.46416	5.46416		1.04247	1.04247
1367979_s_at	Cyp51: cytochrome P450, subfamily 51	NM_012941	25427	Rn.6150.1	10.61	P	9.29	P	8.94	P	11.46	P	9.02	P	8.8	P	1562.89	625.992	491.143	2817.11	519.147	445.722		2.49666	2.49666		1.27456	1.27456		0.554785	-1.8025		1.20581	1.20581		1.10191	1.10191		5.42642	5.42642		1.16473	1.16473
1371209_at	RT1-CE5: RT1 class I, CE5	AJ243338	309607	Rn.39743.18	5.36	P	4.62	P	4.95	P	7.38	P	4.94	P	6.18	P	41.0696	24.59	30.91	166.572	30.6965	72.5046		1.67018	1.67018		0.795536	-1.25701		0.246558	-4.05584		0.80107	-1.24833		0.426317	-2.34567		5.42642	5.42642		0.423373	-2.36199
1367909_at	Dcxr: dicarbonyl L-xylulose reductase	NM_134387	171408	Rn.19540.1	10.03	P	7.92	P	7.12	P	10.24	P	7.81	P	8.19	P	1045.52	242.191	139.102	1209.34	224.411	292.036		4.31691	4.31691		1.7411	1.7411		0.864537	-1.15669		1.07923	1.07923		0.476319	-2.09943		5.38893	5.38893		0.768438	-1.30134
1367708_a_at	Fasn: fatty acid synthase	AI179334	50671	Rn.9486.1	10.6	P	9.18	P	9.03	P	11.45	P	9.02	P	9.13	P	1552.09	580.037	522.758	2797.65	519.147	560.278		2.67586	2.67586		1.10957	1.10957		0.554785	-1.8025		1.11729	1.11729		0.933033	-1.07177		5.38893	5.38893		0.926588	-1.07923
1374330_at	RGD1565470_predicted: similar to Kell protein (predicted)	AI179459	297025	Rn.31366.1	4.72	P	3.7	A	3.23	P	5.8	P	3.37	P	3.88	P	26.3549	12.996	9.38268	55.7152	10.3388	14.723		2.02792	2.02792		1.38511	1.38511		0.473029	-2.11404		1.25701	1.25701		0.63728	-1.56917		5.38893	5.38893		0.702222	-1.42405
1371922_at	Transcribed locus	AI169140		Rn.18638.1	9.93	P	6.88	P	6.13	P	9.13	P	6.71	P	5.78	P	975.501	117.784	70.0348	560.278	104.691	54.9482		8.28212	8.28212		1.68179	1.68179		1.7411	1.7411		1.12506	1.12506		1.27456	1.27456		5.35171	5.35171		1.90528	1.90528
1368189_at	Dhcr7: 7-dehydrocholesterol reductase	NM_022389	64191	Rn.228.1	9.92	P	7.88	P	7.88	P	10.43	P	8.01	P	7.92	P	968.763	235.568	235.568	1379.57	257.781	242.191		4.11246	4.11246		1	1		0.702222	-1.42405		0.913831	-1.09429		0.972655	-1.02811		5.35171	5.35171		1.06437	1.06437
1384183_at	Transcribed locus	AA996869		Rn.24096.1	9.55	P	6.84	P	6.64	P	9.74	P	7.32	P	7.34	P	749.612	114.563	99.7331	855.13	159.786	162.017		6.54322	6.54322		1.1487	1.1487		0.876606	-1.14076		0.716978	-1.39474		0.615572	-1.6245		5.35171	5.35171		0.986233	-1.01396
1368501_s_at	Mcpt10 /// Mcpt8 /// Mcpt8l2 /// Mcpt9: mast cell protease 8 /// mast cell protease 10 /// mast cell protease 9 /// mast cell protease 8-like 2	NM_019323	29269 /// 408240 /// 54269 /// 54272	Rn.10651.1	9.31	P	8.93	P	8.49	A	10.26	P	7.86	A	7.52	A	634.73	487.751	359.538	1226.22	232.325	183.546		1.30134	1.30134		1.3566	1.3566		0.517632	-1.93187		2.09943	2.09943		1.95884	1.95884		5.27803	5.27803		1.26576	1.26576
1368453_at	Fads2: fatty acid desaturase 2	NM_031344	83512	Rn.32872.1	3.52	A	2.76	A	2.55	A	4.85	A	2.45	A	3.33	A	11.4716	6.77396	5.85634	28.84	5.46416	10.0561		1.69349	1.69349		1.15669	1.15669		0.397768	-2.51403		1.23971	1.23971		0.582367	-1.71713		5.27803	5.27803		0.543367	-1.84038
1387020_at	Cyp51: cytochrome P450, subfamily 51	BG664123	25427	Rn.6150.1	10.19	P	8.78	P	9.03	P	10.89	P	8.5	P	8.35	P	1168.14	439.586	522.758	1897.65	362.039	326.288		2.65737	2.65737		0.840896	-1.18921		0.615572	-1.6245		1.21419	1.21419		1.60214	1.60214		5.24157	5.24157		1.10957	1.10957
1373108_at	Ppp1r3c: protein phosphatase 1, regulatory (inhibitor) subunit 3C	BM390827	309513	Rn.1767.1	9.24	P	7.34	P	7.39	P	9.45	P	7.1	P	7.3	P	604.668	162.017	167.73	699.413	137.187	157.586		3.73213	3.73213		0.965936	-1.03526		0.864537	-1.15669		1.18099	1.18099		1.06437	1.06437		5.09824	5.09824		0.870551	-1.1487
1371849_at	Nt5dc2: 5'-nucleotidase domain containing 2	BI285551	290558	Rn.2956.1	11.81	P	9.19	P	8.71	P	12.04	P	9.69	P	9.52	P	3590.58	584.071	418.766	4211.15	826.001	734.185		6.1475	6.1475		1.39474	1.39474		0.852635	-1.17283		0.707107	-1.41421		0.570382	-1.75321		5.09824	5.09824		1.12506	1.12506
1372162_at	Acss1_predicted /// LOC681886: acyl-CoA synthetase short-chain family member 1 (predicted) /// similar to acetyl-CoA synthetase 2-like	AI176565	296259 /// 681886	Rn.3528.1	8.42	P	6.88	P	6.66	P	8.84	P	6.5	P	6.86	P	342.509	117.784	101.125	458.253	90.5097	116.162		2.90795	2.90795		1.16473	1.16473		0.747425	-1.33793		1.30134	1.30134		0.870551	-1.1487		5.06303	5.06303		0.779165	-1.28343
1386928_at	Bcat2: branched chain aminotransferase 2, mitochondrial	NM_022400	64203	Rn.981.1	11.66	P	9.05	P	8.74	P	11.68	P	9.36	P	9.68	P	3236.01	530.056	427.565	3281.18	657.114	820.296		6.10504	6.10504		1.23971	1.23971		0.986233	-1.01396		0.806642	-1.23971		0.521233	-1.91853		4.99332	4.99332		0.80107	-1.24833
1387212_at	Bhlhb8: basic helix-loop-helix domain containing, class B, 8	NM_012863	25334	Rn.9897.1	10.61	P	8.85	P	8.88	P	11.25	P	8.93	P	9.76	P	1562.89	461.44	471.136	2435.5	487.751	867.067		3.38698	3.38698		0.97942	-1.02101		0.641713	-1.55833		0.946058	-1.05702		0.543367	-1.84038		4.99332	4.99332		0.562529	-1.77769
1378896_at	Slc30a2: solute carrier family 30 (zinc transporter), member 2	BI277879	25362	Rn.42074.1	10.1	P	7.9	P	7.98	P	10.32	P	8.01	P	8.27	P	1097.5	238.856	252.476	1278.29	257.781	308.687		4.59479	4.59479		0.946058	-1.05702		0.858565	-1.16473		0.926588	-1.07923		0.817902	-1.22264		4.95883	4.95883		0.835088	-1.19748
1373352_at	LOC686203: similar to S100 calcium-binding protein A14 (S114)	BM387197	686203	Rn.40640.1	6.61	P	6.31	P	7.77	P	6.46	P	4.15	A	4.1	A	97.6806	79.3413	218.275	88.0347	17.7531	17.1484		1.23114	1.23114		0.363493	-2.75108		1.10957	1.10957		4.46915	4.46915		12.7286	12.7286		4.95883	4.95883		1.03526	1.03526
1371112_at	Ret: ret proto-oncogene	AJ299017	24716	Rn.44178.2	7.68	P	6.1	P	6.05	P	8.72	P	6.42	P	7.84	P	205.074	68.5935	66.257	421.679	85.6274	229.126		2.9897	2.9897		1.03526	1.03526		0.486327	-2.05623		0.80107	-1.24833		0.289172	-3.45815		4.92458	4.92458		0.373712	-2.67586
1384367_at	LOC690148 /// RGD1563516_predicted: similar to histone protein Hist2h3c1 (predicted) /// hypothetical protein LOC690148	AI715140	310679 /// 690148	Rn.72468.1	5.79	P	4.2	P	3.97	A	6.24	P	3.95	A	4.06	A	55.3304	18.3792	15.6707	75.5835	15.455	16.6795		3.01049	3.01049		1.17283	1.17283		0.732043	-1.36604		1.18921	1.18921		0.939523	-1.06437		4.89056	4.89056		0.926588	-1.07923
1393677_at	Transcribed locus	BI275079		Rn.80047.1	6.07	P	4.6	A	4.03	A	7.15	P	4.86	A	5.38	A	67.1819	24.2515	16.3362	142.025	29.0406	41.6429		2.77022	2.77022		1.48452	1.48452		0.473029	-2.11404		0.835088	-1.19748		0.392292	-2.54912		4.89056	4.89056		0.697372	-1.43396
1398621_at	Ak7_predicted: adenylate kinase 7 (predicted)	AI059530	314416	Rn.19201.1	5.65	P	3.8	A	3.7	P	5.29	P	3.01	A	4.52	P	50.2134	13.9288	12.996	39.1245	8.05564	22.9433		3.605	3.605		1.07177	1.07177		1.28343	1.28343		1.72907	1.72907		0.566442	-1.76541		4.85678	4.85678		0.351111	-2.8481
1369411_at	Gfi1: growth factor independent 1	NM_012566	24388	Rn.10935.1	7.45	P	5.56	P	5.36	A	7.72	P	5.44	P	5.92	P	174.853	47.1766	41.0696	210.839	43.4113	60.5477		3.70635	3.70635		1.1487	1.1487		0.82932	-1.20581		1.08673	1.08673		0.678302	-1.47427		4.85678	4.85678		0.716978	-1.39474
1368174_at	Egln3: EGL nine homolog 3 (C. elegans)	NM_019371	54702	Rn.10994.1	8.15	P	6.1	P	6.55	P	7.98	P	5.72	P	4.94	P	284.05	68.5935	93.7015	252.476	52.7098	30.6965		4.14106	4.14106		0.732043	-1.36604		1.12506	1.12506		1.30134	1.30134		3.05252	3.05252		4.78991	4.78991		1.71713	1.71713
1392915_at	Col11a1: procollagen, type XI, alpha 1	BM389291	25654	Rn.260.1	8.54	P	6.97	P	7.17	P	9.29	P	7.03	P	8.34	P	372.217	125.366	144.007	625.992	130.69	324.034		2.96905	2.96905		0.870551	-1.1487		0.594604	-1.68179		0.959264	-1.04247		0.444421	-2.25012		4.78991	4.78991		0.403321	-2.47942
1390507_at	Isg20: interferon stimulated exonuclease 20	BI296097	293052	Rn.16103.1	9.95	P	7.54	P	7.58	P	9.81	P	7.58	P	7.89	P	989.119	186.108	191.341	897.644	191.341	237.207		5.31474	5.31474		0.972655	-1.02811		1.10191	1.10191		0.972655	-1.02811		0.806642	-1.23971		4.69134	4.69134		0.806642	-1.23971
1397581_at	Rhov: ras homolog gene family, member V	BF416022	171581	Rn.28498.1	9.08	P	7	P	7.38	P	9.38	P	7.16	P	7.47	P	541.193	128	166.572	666.287	143.013	177.294		4.22807	4.22807		0.768438	-1.30134		0.812252	-1.23114		0.895025	-1.11729		0.939523	-1.06437		4.65893	4.65893		0.806642	-1.23971
1377351_at	Susd3_predicted: sushi domain containing 3 (predicted)	AI407337	306810	Rn.3005.1	9.76	P	8.14	P	8.07	P	10.43	P	8.21	P	9.03	P	867.067	282.088	268.727	1379.57	296.112	522.758		3.07375	3.07375		1.04972	1.04972		0.628507	-1.59107		0.952638	-1.04972		0.514057	-1.94531		4.65893	4.65893		0.566442	-1.76541
1368085_at	Gchfr: GTP cyclohydrolase I feedback regulator	NM_133595	171128	Rn.11137.1	6.06	P	5.35	P	4.47	P	6.33	P	4.12	P	4.08	P	66.7178	40.7859	22.1618	80.4489	17.3878	16.9123		1.6358	1.6358		1.84038	1.84038		0.82932	-1.20581		2.34567	2.34567		1.31039	1.31039		4.62675	4.62675		1.02811	1.02811
1371260_at	Mcpt1l3 /// Mcpt1l4 /// Mcpt2 /// RGD1562035_predicted: mast cell peptidase 2 /// similar to mast cell protease 1-like 3 precursor (predicted) /// mast cell protease 1-like 3 /// mast cell protease 1-like 4	AA957923	290247 /// 29266 /// 408209 /// 408239	Rn.9443.1	7.98	P	8.94	P	8.52	P	9.16	P	6.95	P	7.28	P	252.476	491.143	367.093	572.051	123.64	155.417		0.514057	-1.94531		1.33793	1.33793		0.441351	-2.26577		3.97237	3.97237		2.36199	2.36199		4.62675	4.62675		0.795536	-1.25701
1398552_a_at	Acrbp: acrosin binding protein	BG381450	500316	Rn.48967.1	7.98	P	5.93	P	5.02	P	8.45	P	6.27	P	6.46	P	252.476	60.9688	32.4467	349.706	77.1717	88.0347		4.14106	4.14106		1.87905	1.87905		0.721965	-1.38511		0.790041	-1.26576		0.368567	-2.71321		4.53154	4.53154		0.876606	-1.14076
1375040_at	Nfe2: nuclear factor, erythroid derived 2	AW252129	366998	Rn.18639.1	6.84	P	5.67	P	4.77	P	7.56	P	5.38	A	5.89	P	114.563	50.9143	27.2843	188.706	41.6429	59.3016		2.25012	2.25012		1.86607	1.86607		0.607097	-1.64718		1.22264	1.22264		0.460094	-2.17347		4.53154	4.53154		0.702222	-1.42405
1375868_at	Transcribed locus	BI282767		Rn.29856.1	8.7	P	7.17	P	6.87	P	9.02	P	6.84	P	7.51	P	415.873	144.007	116.97	519.147	114.563	182.278		2.88786	2.88786		1.23114	1.23114		0.80107	-1.24833		1.25701	1.25701		0.641713	-1.55833		4.53154	4.53154		0.628507	-1.59107
1367725_at	Pim3: serine/threonine-protein kinase pim-3	NM_022602	64534	Rn.6343.1	9.15	P	7.43	P	7.06	P	9.32	P	7.15	P	6.98	P	568.1	172.446	133.436	639.145	142.025	126.238		3.29436	3.29436		1.29235	1.29235		0.888843	-1.12506		1.21419	1.21419		1.05702	1.05702		4.50023	4.50023		1.12506	1.12506
1370627_at	Rhov: ras homolog gene family, member V	AF097887	171581	Rn.30047.1	8.69	P	6.36	P	6.89	P	8.87	P	6.71	P	7.26	P	413.001	82.1393	118.603	467.882	104.691	153.277		5.02805	5.02805		0.692555	-1.44393		0.882703	-1.13288		0.784584	-1.27456		0.773782	-1.29235		4.46915	4.46915		0.68302	-1.46409
1380171_at	Transcribed locus	BI290076		Rn.79134.1	4.13	P	3.98	P	3.94	P	5.66	P	3.51	P	3.41	P	17.5087	15.7797	15.3482	50.5626	11.3924	10.6295		1.10957	1.10957		1.02811	1.02811		0.346277	-2.88786		1.38511	1.38511		1.44393	1.44393		4.43828	4.43828		1.07177	1.07177
1396225_at	Cpeb2_predicted: cytoplasmic polyadenylation element binding protein 2 (predicted)	BG666316	360949	Rn.26543.1	7.46	P	5.83	P	5.14	P	7.84	P	5.7	P	6.58	P	176.069	56.8859	35.261	229.126	51.9842	95.6704		3.09513	3.09513		1.61328	1.61328		0.768438	-1.30134		1.09429	1.09429		0.368567	-2.71321		4.40762	4.40762		0.543367	-1.84038
1388253_at	Scd2: Stearoyl-Coenzyme A desaturase 2	M15114	83792	Rn.2627.2	3.46	P	3.12	A	3.2	P	5.26	P	3.13	P	3.09	P	11.0043	8.69388	9.18959	38.3193	8.75435	8.51496		1.26576	1.26576		0.946058	-1.05702		0.287175	-3.4822		0.993092	-1.00696		1.07923	1.07923		4.37717	4.37717		1.02811	1.02811
1398453_at	LOC498957: similar to cDNA sequence BC025816	AI145037	498957	Rn.24862.1	6.79	P	5.09	A	4.94	A	7.39	P	5.26	A	5.33	A	110.661	34.0598	30.6965	167.73	38.3193	40.2244		3.24901	3.24901		1.10957	1.10957		0.659754	-1.51572		0.888843	-1.12506		0.76313	-1.31039		4.37717	4.37717		0.952638	-1.04972
1372699_at	RGD1304910_predicted: similar to hypothetical protein C130032F08 (predicted)	AI112403	312309	Rn.22174.1	7.02	P	5.51	P	5.71	P	7.26	P	5.13	A	5.61	P	129.787	45.5696	52.3457	153.277	35.0174	48.8403		2.8481	2.8481		0.870551	-1.1487		0.846745	-1.18099		1.30134	1.30134		1.07177	1.07177		4.37717	4.37717		0.716978	-1.39474
1375043_at	Fos: FBJ murine osteosarcoma viral oncogene homolog	BF415939	314322	Rn.18303.1	5.17	P	7.47	P	7.66	P	8.94	P	6.81	P	6.73	P	36.0019	177.294	202.251	491.143	112.206	106.153		0.203063	-4.92458		0.876606	-1.14076		0.0733022	-13.6422		1.58008	1.58008		1.90528	1.90528		4.37717	4.37717		1.05702	1.05702
1379435_at	Dguok_predicted: deoxyguanosine kinase (predicted)	AI599463	297389	Rn.40166.1	6.8	P	5.51	P	5.41	P	7.6	P	5.48	P	6.47	P	111.43	45.5696	42.5179	194.012	44.6318	88.647		2.44528	2.44528		1.07177	1.07177		0.574349	-1.7411		1.02101	1.02101		0.479632	-2.08493		4.34694	4.34694		0.503478	-1.98618
1371615_at	Dgat2: diacylglycerol O-acyltransferase homolog 2 (mouse)	BI279069	252900	Rn.9523.1	8.16	P	7.23	P	6.79	P	8.64	P	6.53	P	5.87	P	286.026	150.123	110.661	398.932	92.4115	58.4852		1.90528	1.90528		1.3566	1.3566		0.716978	-1.39474		1.6245	1.6245		1.89212	1.89212		4.31691	4.31691		1.58008	1.58008
1397773_at	LOC315953: similar to claudin-18A1.2	AI136670	315953	Rn.27204.1	8.21	P	6.96	P	7.61	P	8.82	P	6.71	P	6.54	P	296.112	124.5	195.361	451.944	104.691	93.0542		2.37841	2.37841		0.63728	-1.56917		0.655197	-1.52626		1.18921	1.18921		2.09943	2.09943		4.31691	4.31691		1.12506	1.12506
1372296_at	RGD1563599_predicted: similar to putative SH3BGR protein (predicted)	AA800892	498066	Rn.4128.1	6.9	P	6.2	P	5.85	P	6.71	P	4.6	P	5.01	P	119.428	73.5167	57.68	104.691	24.2515	32.2226		1.6245	1.6245		1.27456	1.27456		1.14076	1.14076		3.03143	3.03143		1.79005	1.79005		4.31691	4.31691		0.752623	-1.32869
1398264_at	Slc30a2: solute carrier family 30 (zinc transporter), member 2	NM_012890	25362	Rn.11135.1	8.44	P	6.39	P	6.5	P	8.86	P	6.76	P	6.68	P	347.291	83.8652	90.5097	464.65	108.383	102.537		4.14106	4.14106		0.926588	-1.07923		0.747425	-1.33793		0.773782	-1.29235		0.882703	-1.13288		4.28709	4.28709		1.05702	1.05702
1374434_at	LOC498222: similar to specifically androgen-regulated protein	BI291703	498222	Rn.28408.1	6.76	P	6.15	P	5.91	P	7.47	P	5.37	P	5.51	P	108.383	71.0124	60.1295	177.294	41.3553	45.5696		1.52626	1.52626		1.18099	1.18099		0.61132	-1.6358		1.71713	1.71713		1.31951	1.31951		4.28709	4.28709		0.907519	-1.10191
1376039_at	Stk6: serine/threonine kinase 6	AA996882	261730	Rn.18450.1	7.66	P	6.53	P	6.63	P	8.1	P	6	P	7.28	P	202.251	92.4115	99.0442	274.374	64	155.417		2.18859	2.18859		0.933033	-1.07177		0.737135	-1.3566		1.44393	1.44393		0.63728	-1.56917		4.28709	4.28709		0.411796	-2.42839
1368674_at	Pygl: liver glycogen phosphorylase	NM_022268	64035	Rn.21399.1	10.87	P	9.49	P	9.35	P	11.02	P	8.95	P	9.18	P	1871.53	719.076	652.575	2076.59	494.559	580.037		2.60268	2.60268		1.10191	1.10191		0.90125	-1.10957		1.45397	1.45397		1.12506	1.12506		4.19887	4.19887		0.852635	-1.17283
1370079_at	Rhced: Rhesus blood group CE and D	NM_022505	60414	Rn.1943.1	6.11	P	4.75	P	4.2	P	6.74	P	4.67	P	5.48	P	69.0706	26.9087	18.3792	106.891	25.4572	44.6318		2.56685	2.56685		1.46409	1.46409		0.646176	-1.54756		1.05702	1.05702		0.411796	-2.42839		4.19887	4.19887		0.570382	-1.75321
1386889_at	Scd2: stearoyl-Coenzyme A desaturase 2	BE107760	83792	Rn.2627.1	8.86	P	5.06	P	5.43	P	7.32	P	5.26	P	5.3	P	464.65	33.3589	43.1115	159.786	38.3193	39.3966		13.9288	13.9288		0.773782	-1.29235		2.90795	2.90795		0.870551	-1.1487		1.09429	1.09429		4.16986	4.16986		0.972655	-1.02811
1368232_at	Mvk: mevalonate kinase	NM_031063	81727	Rn.6995.1	6.39	P	5.63	P	5.2	P	7.33	P	5.27	P	5.38	P	83.8652	49.5221	36.7583	160.898	38.5859	41.6429		1.69349	1.69349		1.34723	1.34723		0.521233	-1.91853		1.28343	1.28343		0.882703	-1.13288		4.16986	4.16986		0.926588	-1.07923
1390549_at	Adipor2: adiponectin receptor 2	AA859796	312670	Rn.4393.1	2.64	A	3.08	A	2.42	A	5.25	P	3.19	A	3.92	P	6.23332	8.45614	5.35171	38.0546	9.12611	15.1369		0.737135	-1.3566		1.58008	1.58008		0.163799	-6.10504		0.926588	-1.07923		0.353553	-2.82843		4.16986	4.16986		0.602904	-1.65864
1389852_at	RGD1307309_predicted: similar to proliferation associated nuclear element 1 isoform 1 (predicted)	AI598316	315164	Rn.11654.1	3.87	A	3.94	P	3.5	A	5.17	P	3.13	A	3.88	A	14.6213	15.3482	11.3137	36.0019	8.75435	14.723		0.952638	-1.04972		1.3566	1.3566		0.406126	-2.46229		1.75321	1.75321		0.768438	-1.30134		4.11246	4.11246		0.594604	-1.68179
1385110_at	Transcribed locus	AI029476		Rn.18234.1	7.84	P	5.19	P	5.2	P	7.16	P	5.12	P	5.74	P	229.126	36.5044	36.7583	143.013	34.7755	53.4456		6.27667	6.27667		0.993092	-1.00696		1.60214	1.60214		1.04972	1.04972		0.687771	-1.45397		4.11246	4.11246		0.650671	-1.53688
1368015_at	Ptges: prostaglandin E synthase	AF280967	59103	Rn.7730.1	3.95	P	2.28	A	2.3	A	4.55	P	2.53	A	2.29	A	15.455	4.85678	4.92458	23.4254	5.77572	4.89056		3.18215	3.18215		0.986233	-1.01396		0.659754	-1.51572		0.840896	-1.18921		1.00696	1.00696		4.05584	4.05584		1.18099	1.18099
1370534_at	Acvr1c: activin A receptor, type IC	U35025	245921	Rn.10580.1	3.58	A	2.99	A	2.59	A	5.29	P	3.27	A	3.46	A	11.9588	7.94474	6.02099	39.1245	9.64646	11.0043		1.50525	1.50525		1.31951	1.31951		0.30566	-3.27161		0.823591	-1.21419		0.547147	-1.82766		4.05584	4.05584		0.876606	-1.14076
1385077_at	RGD1307160_predicted: similar to golgi-specific brefeldin A-resistance guanine nucleotide exchange factor 1 (predicted)	BE097285	309451	Rn.49583.1	3.7	A	3.23	A	3.07	A	5.29	A	3.27	A	3.7	A	12.996	9.38268	8.39773	39.1245	9.64646	12.996		1.38511	1.38511		1.11729	1.11729		0.332171	-3.01049		0.972655	-1.02811		0.646176	-1.54756		4.05584	4.05584		0.742262	-1.34723
1381833_at	Cdca2: cell division cycle associated 2	AW532628	305984	Rn.32474.1	6.2	P	5.56	A	5.22	A	7.45	P	5.44	A	6.8	P	73.5167	47.1766	37.2715	174.853	43.4113	111.43		1.55833	1.55833		1.26576	1.26576		0.420448	-2.37841		1.08673	1.08673		0.334482	-2.9897		4.02782	4.02782		0.389582	-2.56685
1368100_at	Pcyt2: phosphate cytidylyltransferase 2, ethanolamine	NM_053568	89841	Rn.7291.1	8.22	P	7.1	P	6.64	P	8.53	P	6.53	P	6.3	P	298.172	137.187	99.7331	369.646	92.4115	78.7932		2.17347	2.17347		1.37554	1.37554		0.806642	-1.23971		1.48452	1.48452		1.26576	1.26576		4	4		1.17283	1.17283
1387422_at	Pglyrp1: peptidoglycan recognition protein 1	NM_053373	84387	Rn.2834.1	5.73	P	5.78	A	5.55	A	7.22	P	5.22	A	5.55	P	53.0765	54.9482	46.8507	149.086	37.2715	46.8507		0.965936	-1.03526		1.17283	1.17283		0.356013	-2.80889		1.47427	1.47427		1	1		4	4		0.795536	-1.25701
1377051_at	Rn.22842.1	AA849966		Rn.22842.1	4.11	P	3.22	A	3.21	A	5.24	P	3.25	A	3.23	A	17.2677	9.31787	9.25351	37.7918	9.51366	9.38268		1.85318	1.85318		1.00696	1.00696		0.456916	-2.18859		0.97942	-1.02101		0.986233	-1.01396		3.97237	3.97237		1.01396	1.01396
1386258_at	LOC686263: Similar to RNA-binding region (RNP1, RRM) containing 3	AA945099	686263	Rn.17587.3	5.04	P	4.13	P	4.4	P	7.33	P	5.35	P	5.23	P	32.8996	17.5087	21.1121	160.898	40.7859	37.5307		1.87905	1.87905		0.82932	-1.20581		0.204476	-4.89056		0.429283	-2.32947		0.562529	-1.77769		3.94493	3.94493		1.08673	1.08673
1372973_at	Lss: Lanosterol synthase	BM390574	81681	Rn.20271.1	5.46	P	3.87	P	3.68	P	5.67	P	3.69	P	3.73	P	44.0173	14.6213	12.8171	50.9143	12.9063	13.2691		3.01049	3.01049		1.14076	1.14076		0.864537	-1.15669		1.13288	1.13288		0.965936	-1.03526		3.94493	3.94493		0.972655	-1.02811
1368064_a_at	Ddc: dopa decarboxylase	U31884	24311	Rn.11064.2	8.84	P	7.6	P	7.43	P	8.95	P	6.97	P	8.33	P	458.253	194.012	172.446	494.559	125.366	321.795		2.36199	2.36199		1.12506	1.12506		0.926588	-1.07923		1.54756	1.54756		0.535887	-1.86607		3.94493	3.94493		0.389582	-2.56685
1388876_at	Transcribed locus	AI231802		Rn.1192.1	7.13	P	6.58	A	6.14	P	6.32	P	4.35	A	5	A	140.07	95.6704	70.5219	79.8932	20.393	32		1.46409	1.46409		1.3566	1.3566		1.75321	1.75321		4.69134	4.69134		2.20381	2.20381		3.91768	3.91768		0.63728	-1.56917
1390172_at	Dhtkd1: dehydrogenase E1 and transketolase domain containing 1	AI409946	361272	Rn.13539.1	10.09	P	8.22	P	7.63	P	10.24	P	8.27	P	8.44	P	1089.92	298.172	198.088	1209.34	308.687	347.291		3.65533	3.65533		1.50525	1.50525		0.90125	-1.10957		0.965936	-1.03526		0.570382	-1.75321		3.91768	3.91768		0.888843	-1.12506
1370548_at	Slc16a10: solute carrier family 16 (monocarboxylic acid transporters), member 10	AB047324	170566	Rn.21992.1	4.37	A	3.8	A	3.44	A	5.61	A	3.64	A	3.76	A	20.6776	13.9288	10.8528	48.8403	12.4666	13.5479		1.48452	1.48452		1.28343	1.28343		0.423373	-2.36199		1.11729	1.11729		0.80107	-1.24833		3.91768	3.91768		0.920188	-1.08673
1388231_at	LOC681550 /// Mcpt3: mast cell peptidase 3 /// similar to Mast cell protease IV precursor (rMCP-IV) (rMCP-4)	U67888	290244 /// 681550	Rn.42896.1	4.28	P	3.65	A	3.32	A	5.01	P	3.04	A	3.2	A	19.4271	12.5533	9.98664	32.2226	8.22491	9.18959		1.54756	1.54756		1.25701	1.25701		0.602904	-1.65864		1.52626	1.52626		1.08673	1.08673		3.91768	3.91768		0.895025	-1.11729
1384700_at	Transcribed locus	BM390472		Rn.81722.1	4.5	P	2.52	A	2.45	A	4.59	P	2.64	P	2.43	A	22.6274	5.73582	5.46416	24.0839	6.23332	5.38893		3.94493	3.94493		1.04972	1.04972		0.939523	-1.06437		0.920188	-1.08673		1.01396	1.01396		3.86375	3.86375		1.15669	1.15669
1382083_at	Coch_predicted: coagulation factor C homolog (Limulus polyphemus) (predicted)	BF287593	362735	Rn.8204.1	5.69	P	4.89	P	4.46	P	7.29	P	5.34	P	5.86	P	51.6251	29.6508	22.0087	156.498	40.5042	58.0812		1.7411	1.7411		1.34723	1.34723		0.329877	-3.03143		0.732043	-1.36604		0.378929	-2.63902		3.86375	3.86375		0.697372	-1.43396
1374033_at	Psmb10: proteasome (prosome, macropain) subunit, beta type 10	BG373505	291983	Rn.24968.1	10.27	P	10.04	P	9.78	P	10.77	P	8.82	P	10.12	P	1234.75	1052.79	879.171	1746.2	451.944	1112.82		1.17283	1.17283		1.19748	1.19748		0.707107	-1.41421		2.32947	2.32947		0.790041	-1.26576		3.86375	3.86375		0.406126	-2.46229
1369497_at	LOC24906: RoBo-1	NM_031537	24906	Rn.48721.1	6.96	P	7.49	P	6.88	P	8.21	P	6.27	P	6.29	P	124.5	179.769	117.784	296.112	77.1717	78.249		0.692555	-1.44393		1.52626	1.52626		0.420448	-2.37841		2.32947	2.32947		1.50525	1.50525		3.83706	3.83706		0.986233	-1.01396
1390036_at	Slc16a6: solute carrier family 16 (monocarboxylic acid transporters), member 6	BI289867	303772	Rn.17243.1	8.42	P	6.17	P	6.18	P	8.32	P	6.39	P	5.76	P	342.509	72.0037	72.5046	319.573	83.8652	54.1917		4.75683	4.75683		0.993092	-1.00696		1.07177	1.07177		0.858565	-1.16473		1.33793	1.33793		3.81055	3.81055		1.54756	1.54756
1382325_at	Gcat: glycine C-acetyltransferase (2-amino-3-ketobutyrate-coenzyme A ligase)	AW525471	366959	Rn.43940.1	13.01	P	11.79	P	11.12	P	13.42	P	11.49	P	12	P	8248.98	3541.14	2225.63	10960.3	2876.3	4096		2.32947	2.32947		1.59107	1.59107		0.752623	-1.32869		1.23114	1.23114		0.543367	-1.84038		3.81055	3.81055		0.702222	-1.42405
1390777_at	Sc5d: sterol-C5-desaturase (fungal ERG3, delta-5-desaturase) homolog (S. cerevisae)	AI710051	114100	Rn.7201.1	10.71	P	9.25	P	9	P	11.07	P	9.14	P	9.06	P	1675.06	608.874	512	2149.82	564.175	533.742		2.75108	2.75108		1.18921	1.18921		0.779165	-1.28343		1.07923	1.07923		0.959264	-1.04247		3.81055	3.81055		1.05702	1.05702
1391916_at	Transcribed locus	BE116043		Rn.52607.1	9.46	P	7.58	P	7.88	P	9.93	P	8	P	8.31	P	704.277	191.341	235.568	975.501	256	317.365		3.68075	3.68075		0.812252	-1.23114		0.721965	-1.38511		0.747425	-1.33793		0.742262	-1.34723		3.81055	3.81055		0.806642	-1.23971
1382824_at	Rutbc2_predicted: RUN and TBC1 domain containing 2 (predicted)	AI059884	288743	Rn.19304.1	8.01	P	5.54	P	5.49	P	7.8	P	5.89	P	5.99	P	257.781	46.5271	44.9422	222.861	59.3016	63.5579		5.54044	5.54044		1.03526	1.03526		1.15669	1.15669		0.784584	-1.27456		0.707107	-1.41421		3.75809	3.75809		0.933033	-1.07177
1393795_at	Zfhx1b: zinc finger homeobox 1b	BG377397	311071	Rn.66489.1	5.02	P	6.91	P	5.85	P	7.78	P	5.87	P	7.18	P	32.4467	120.259	57.68	219.793	58.4852	145.009		0.269807	-3.70635		2.08493	2.08493		0.147624	-6.77396		2.05623	2.05623		0.397768	-2.51403		3.75809	3.75809		0.403321	-2.47942
1393117_at	Transcribed locus	BI286900		Rn.1701.1	7.16	P	5.95	A	5.2	A	7.63	P	5.72	A	6.31	A	143.013	61.8199	36.7583	198.088	52.7098	79.3413		2.31338	2.31338		1.68179	1.68179		0.721965	-1.38511		1.17283	1.17283		0.463294	-2.15846		3.75809	3.75809		0.664343	-1.50525
1392604_at	Transcribed locus	AA997187		Rn.12640.1	7.81	P	7.34	P	6.98	P	8.22	P	6.32	P	6.35	P	224.411	162.017	126.238	298.172	79.8932	81.5719		1.38511	1.38511		1.28343	1.28343		0.752623	-1.32869		2.02792	2.02792		1.54756	1.54756		3.73213	3.73213		0.97942	-1.02101
1390848_at	LOC687727 /// Rbm19_predicted: RNA binding motif protein 19 (predicted) /// similar to RNA binding motif protein 19	BE118552	304512 /// 687727	Rn.8176.1	6.28	P	5.14	A	4.93	A	7.29	P	5.39	P	5.28	A	77.7085	35.261	30.4844	156.498	41.9326	38.8542		2.20381	2.20381		1.15669	1.15669		0.496546	-2.01391		0.840896	-1.18921		0.784584	-1.27456		3.73213	3.73213		1.07923	1.07923
1368488_at	Nfil3: nuclear factor, interleukin 3 regulated	NM_053727	114519	Rn.54147.1	7.59	P	7.05	P	6.89	P	8.2	P	6.3	P	7.08	P	192.672	132.514	118.603	294.067	78.7932	135.298		1.45397	1.45397		1.11729	1.11729		0.655197	-1.52626		1.68179	1.68179		0.876606	-1.14076		3.73213	3.73213		0.582367	-1.71713
1375025_at	Camkk2: calcium/calmodulin-dependent protein kinase kinase 2, beta	BE099992	83506	Rn.49927.1	7.2	P	6.25	P	6.3	P	7.89	P	6	P	7.04	P	147.033	76.1093	78.7932	237.207	64	131.599		1.93187	1.93187		0.965936	-1.03526		0.619854	-1.61328		1.18921	1.18921		0.598739	-1.67018		3.70635	3.70635		0.486327	-2.05623
1372158_at	Lrp16: LRP16 protein	BI295768	246233	Rn.2314.1	9.33	P	7.76	P	7.11	P	9.65	P	7.77	P	8.61	P	643.591	216.767	138.141	803.414	218.275	390.722		2.96905	2.96905		1.56917	1.56917		0.80107	-1.24833		0.993092	-1.00696		0.353553	-2.82843		3.68075	3.68075		0.558644	-1.79005
1369853_at	Neurog3: neurogenin 3	NM_021700	60329	Rn.42927.1	6.97	P	3.14	A	3.2	A	6.16	P	4.28	P	3.28	A	125.366	8.81524	9.18959	71.5064	19.4271	9.71356		14.2215	14.2215		0.959264	-1.04247		1.75321	1.75321		0.45376	-2.20381		0.946058	-1.05702		3.68075	3.68075		2	2
1389510_at	Lyar: Ly1 antibody reactive clone	BE111765	289707	Rn.33249.1	10.68	P	8.9	P	8.95	P	10.59	P	8.71	P	9.17	P	1640.59	477.713	494.559	1541.37	418.766	576.03		3.43426	3.43426		0.965936	-1.03526		1.06437	1.06437		1.14076	1.14076		0.858565	-1.16473		3.68075	3.68075		0.726986	-1.37554
1389111_at	Transcribed locus	BF396316		Rn.17462.1	9.65	P	8.35	P	7.95	P	10.11	P	8.25	P	7.99	P	803.414	326.288	247.28	1105.13	304.437	254.232		2.46229	2.46229		1.31951	1.31951		0.726986	-1.37554		1.07177	1.07177		0.972655	-1.02811		3.63008	3.63008		1.19748	1.19748
1383669_at	Rn.18955.1	AI556424		Rn.18955.1	3.76	P	2.81	A	2.93	A	4.71	P	2.85	A	3.07	P	13.5479	7.01285	7.6211	26.1729	7.21	8.39773		1.93187	1.93187		0.920188	-1.08673		0.517632	-1.93187		0.972655	-1.02811		0.907519	-1.10191		3.63008	3.63008		0.858565	-1.16473
1372462_at	Acat2: acetyl-Coenzyme A acetyltransferase 2	AI412322	308100	Rn.7102.2	9.98	P	9.08	P	8.99	P	10.51	P	8.65	P	8.49	P	1009.9	541.193	508.463	1458.23	401.707	359.538		1.86607	1.86607		1.06437	1.06437		0.692555	-1.44393		1.34723	1.34723		1.41421	1.41421		3.63008	3.63008		1.11729	1.11729
1381958_at	RGD1562949_predicted: similar to mKIAA0259 protein (predicted)	BE107587	315969	Rn.51216.1	4.31	P	5.29	P	3.81	P	6.42	P	4.57	P	5.65	P	19.8353	39.1245	14.0257	85.6274	23.7524	50.2134		0.50698	-1.97247		2.78949	2.78949		0.231647	-4.31691		1.64718	1.64718		0.279322	-3.5801		3.605	3.605		0.473029	-2.11404
1382795_at	Transcribed locus	AI228346		Rn.24315.1	5.19	P	6.57	P	5.67	P	7.76	P	5.91	P	6.7	P	36.5044	95.0095	50.9143	216.767	60.1295	103.968		0.384219	-2.60268		1.86607	1.86607		0.168404	-5.93809		1.58008	1.58008		0.48971	-2.04202		3.605	3.605		0.578344	-1.72907
1373328_at	Transcribed locus	AI009678		Rn.39381.1	7.18	P	6.34	P	5.56	P	8.1	P	6.26	P	6.2	P	145.009	81.0084	47.1766	274.374	76.6386	73.5167		1.79005	1.79005		1.71713	1.71713		0.528509	-1.89212		1.05702	1.05702		0.641713	-1.55833		3.5801	3.5801		1.04247	1.04247
1378301_at	Transcribed locus	BG372184		Rn.27414.1	6.84	P	4.88	P	4.16	P	7.03	P	5.19	P	4.09	P	114.563	29.446	17.8766	130.69	36.5044	17.0299		3.89062	3.89062		1.64718	1.64718		0.876606	-1.14076		0.806642	-1.23971		1.04972	1.04972		3.5801	3.5801		2.14355	2.14355
1376267_at	Transcribed locus	AA859652		Rn.35.1	8.78	P	6.9	P	6.71	P	8.92	P	7.08	P	6.58	P	439.586	119.428	104.691	484.382	135.298	95.6704		3.68075	3.68075		1.14076	1.14076		0.907519	-1.10191		0.882703	-1.13288		1.09429	1.09429		3.5801	3.5801		1.41421	1.41421
1392072_at	Rn.16675.1	BE108176		Rn.16675.1	5.66	P	4.64	A	4.18	A	6.17	P	4.34	A	4.76	A	50.5626	24.9333	18.1261	72.0037	20.2521	27.0958		2.02792	2.02792		1.37554	1.37554		0.702222	-1.42405		1.23114	1.23114		0.668964	-1.49485		3.55537	3.55537		0.747425	-1.33793
1383745_at	Transcribed locus	AI548136		Rn.25216.1	4.47	P	4.57	P	4.6	P	6.28	P	4.45	P	6.07	P	22.1618	23.7524	24.2515	77.7085	21.8566	67.1819		0.933033	-1.07177		0.97942	-1.02101		0.285191	-3.50642		1.08673	1.08673		0.360982	-2.77022		3.55537	3.55537		0.325335	-3.07375
1377065_at	Transcribed locus, strongly similar to XP_573855.2 hypothetical protein [Rattus norvegicus]	BG380274		Rn.41404.1	5.08	P	3.48	A	3.7	A	5.6	P	3.78	A	4.65	A	33.8246	11.1579	12.996	48.5029	13.737	25.1067		3.03143	3.03143		0.858565	-1.16473		0.697372	-1.43396		0.812252	-1.23114		0.517632	-1.93187		3.53081	3.53081		0.547147	-1.82766
1384598_at	Transcribed locus	AA894105		Rn.3739.1	3.13	A	3.04	A	3.08	A	4.87	P	3.06	A	3.19	A	8.75435	8.22491	8.45614	29.2426	8.33973	9.12611		1.06437	1.06437		0.972655	-1.02811		0.29937	-3.34035		0.986233	-1.01396		0.926588	-1.07923		3.50642	3.50642		0.913831	-1.09429
1375309_at	Transcribed locus	BI296631		Rn.37952.1	3.54	P	3.3	A	3.12	A	5.43	P	3.63	P	3.91	P	11.6318	9.84916	8.69388	43.1115	12.3805	15.0324		1.18099	1.18099		1.13288	1.13288		0.269807	-3.70635		0.795536	-1.25701		0.578344	-1.72907		3.4822	3.4822		0.823591	-1.21419
1377636_at	Transcribed locus, strongly similar to XP_579796.1 hypothetical protein XP_579796 [Rattus norvegicus]	BE109363		Rn.48646.1	6.58	P	5.92	P	4.73	A	8.23	P	6.44	P	6.95	P	95.6704	60.5477	26.5382	300.246	86.8227	123.64		1.58008	1.58008		2.28153	2.28153		0.31864	-3.13834		0.697372	-1.43396		0.214641	-4.65893		3.45815	3.45815		0.702222	-1.42405
1370034_at	Cdc25b: cell division cycle 25 homolog B (S. pombe)	NM_133572	171103	Rn.11312.1	9.65	P	8.17	P	7.95	P	10.2	P	8.41	P	8.46	P	803.414	288.015	247.28	1176.27	340.144	352.139		2.78949	2.78949		1.16473	1.16473		0.68302	-1.46409		0.846745	-1.18099		0.702222	-1.42405		3.45815	3.45815		0.965936	-1.03526
1382833_at	Transcribed locus	BF290699		Rn.19297.1	8.39	P	7.37	A	8.11	P	9.14	P	7.36	P	7.21	P	335.461	165.421	276.282	564.175	164.279	148.056		2.02792	2.02792		0.598739	-1.67018		0.594604	-1.68179		1.00696	1.00696		1.86607	1.86607		3.43426	3.43426		1.10957	1.10957
1398275_at	Mmp9: matrix metallopeptidase 9	NM_031055	81687	Rn.10209.1	3.41	A	2.81	A	2.76	A	4.51	P	2.74	A	2.73	A	10.6295	7.01285	6.77396	22.7848	6.6807	6.63456		1.51572	1.51572		1.03526	1.03526		0.466516	-2.14355		1.04972	1.04972		1.02101	1.02101		3.41054	3.41054		1.00696	1.00696
1382173_at	Rn.22306.1	BF283569		Rn.22306.1	6.63	P	6.56	P	6.65	P	7.11	P	5.35	P	6.61	P	99.0442	94.3532	100.427	138.141	40.7859	97.6806		1.04972	1.04972		0.939523	-1.06437		0.716978	-1.39474		2.31338	2.31338		1.02811	1.02811		3.38698	3.38698		0.417544	-2.39496
1378249_x_at	Rn.63544.1	BE110241		Rn.63544.1	2.12	P	2.44	P	1.35	P	2.99	P	1.23	P	1.08	P	4.34694	5.42642	2.54912	7.94474	2.34567	2.11404		0.80107	-1.24833		2.12874	2.12874		0.547147	-1.82766		2.31338	2.31338		1.20581	1.20581		3.38698	3.38698		1.10957	1.10957
1382033_at	Klf1_predicted: Kruppel-like factor 1 (erythroid) (predicted)	AA926284	304666	Rn.23089.1	6.58	P	6.12	P	5.19	A	7.49	P	5.74	A	6.47	P	95.6704	69.551	36.5044	179.769	53.4456	88.647		1.37554	1.37554		1.90528	1.90528		0.532185	-1.87905		1.30134	1.30134		0.411796	-2.42839		3.36359	3.36359		0.602904	-1.65864
1389160_at	Eraf_predicted: erythroid associated factor (predicted)	AI230287	293522	Rn.12724.1	10.72	P	10.03	P	8.97	P	11.34	P	9.59	P	10.03	P	1686.71	1045.52	501.463	2592.27	770.686	1045.52		1.61328	1.61328		2.08493	2.08493		0.650671	-1.53688		1.3566	1.3566		0.479632	-2.08493		3.36359	3.36359		0.737135	-1.3566
1383879_at	Rn.23871.1	BG377332		Rn.23871.1	10	P	8.89	P	8.94	P	10.29	P	8.54	P	8.82	P	1024	474.413	491.143	1251.98	372.217	451.944		2.15846	2.15846		0.965936	-1.03526		0.817902	-1.22264		1.27456	1.27456		1.08673	1.08673		3.36359	3.36359		0.823591	-1.21419
1373590_at	Stom: stomatin	BI295949	296655	Rn.16958.1	8.85	P	8.5	P	8.18	P	9.5	P	7.75	P	8.1	P	461.44	362.039	290.018	724.077	215.269	274.374		1.27456	1.27456		1.24833	1.24833		0.63728	-1.56917		1.68179	1.68179		1.05702	1.05702		3.36359	3.36359		0.784584	-1.27456
1371963_at	LOC687008: similar to Propionyl-CoA carboxylase alpha chain, mitochondrial precursor (PCCase alpha subunit) (Propanoyl-CoA:carbon dioxide ligase alpha subunit)	BF395042	687008	Rn.6033.1	9.71	P	8.21	P	7.97	P	9.8	P	8.05	P	8.59	P	837.532	296.112	250.732	891.444	265.028	385.343		2.82843	2.82843		1.18099	1.18099		0.939523	-1.06437		1.11729	1.11729		0.650671	-1.53688		3.36359	3.36359		0.687771	-1.45397
1376062_at	Sdc1: syndecan 1	BG375315	25216	Rn.40901.1	7.26	P	6.18	A	6.24	A	7.8	P	6.06	A	6.69	P	153.277	72.5046	75.5835	222.861	66.7178	103.25		2.11404	2.11404		0.959264	-1.04247		0.687771	-1.45397		1.08673	1.08673		0.732043	-1.36604		3.34035	3.34035		0.646176	-1.54756
1393109_at	CDNA clone IMAGE:7302574	BI274436		Rn.2624.1	6.72	P	7.55	P	8.08	P	7.09	P	5.35	P	5.86	P	105.42	187.403	270.597	136.239	40.7859	58.0812		0.562529	-1.77769		0.692555	-1.44393		0.773782	-1.29235		4.59479	4.59479		4.65893	4.65893		3.34035	3.34035		0.702222	-1.42405
1383519_at	Hk2: Hexokinase 2	BI294137	25059	Rn.43381.1	4.72	A	4.57	A	4.69	P	5.59	P	3.86	A	3.9	A	26.3549	23.7524	25.8125	48.1679	14.5203	14.9285		1.10957	1.10957		0.920188	-1.08673		0.547147	-1.82766		1.6358	1.6358		1.72907	1.72907		3.31728	3.31728		0.972655	-1.02811
1387173_at	Cma1: chymase 1, mast cell	NM_013092	25627	Rn.10182.1	6.78	P	6.79	P	6.99	P	8.03	P	6.3	P	6.86	P	109.896	110.661	127.116	261.379	78.7932	116.162		0.993092	-1.00696		0.870551	-1.1487		0.420448	-2.37841		1.40444	1.40444		1.09429	1.09429		3.31728	3.31728		0.678302	-1.47427
1375847_at	Nudt16_predicted: nudix (nucleoside diphosphate linked moiety X)-type motif 16 (predicted)	BF282594	363129	Rn.16063.1	8.77	P	7.88	P	7.41	P	9.21	P	7.49	P	7.89	P	436.549	235.568	170.072	592.224	179.769	237.207		1.85318	1.85318		1.38511	1.38511		0.737135	-1.3566		1.31039	1.31039		0.716978	-1.39474		3.29436	3.29436		0.757858	-1.31951
1389990_at	Rn.54045.1	BE329244		Rn.54045.1	9.19	P	7.95	P	8.06	P	9.98	P	8.28	P	8.05	P	584.071	247.28	266.871	1009.9	310.834	265.028		2.36199	2.36199		0.926588	-1.07923		0.578344	-1.72907		0.795536	-1.25701		1.00696	1.00696		3.24901	3.24901		1.17283	1.17283
1378706_at	LOC680802 /// LOC686944: similar to Zinc finger protein 45 (BRC1744)	BE101875	680802 /// 686944	Rn.50157.1	2.64	A	2.54	A	2.58	A	4.29	P	2.59	A	2.56	A	6.23332	5.81589	5.9794	19.5622	6.02099	5.89708		1.07177	1.07177		0.972655	-1.02811		0.31864	-3.13834		0.965936	-1.03526		1.01396	1.01396		3.24901	3.24901		1.02101	1.02101
1370294_a_at	Cdc20: cell division cycle 20 homolog (S. cerevisiae)	U05341	64515	Rn.9262.1	7.8	P	7.42	P	7.03	P	8.29	P	6.59	P	7.25	P	222.861	171.255	130.69	312.996	96.3358	152.219		1.30134	1.30134		1.31039	1.31039		0.712025	-1.40444		1.77769	1.77769		0.858565	-1.16473		3.24901	3.24901		0.632878	-1.58008
1384794_at	Transcribed locus	BE106136		Rn.50854.1	4.42	P	3.55	P	4.07	P	6.02	P	4.32	P	4.45	P	21.4068	11.7127	16.7955	64.8934	19.9733	21.8566		1.82766	1.82766		0.697372	-1.43396		0.329877	-3.03143		0.586417	-1.70527		0.768438	-1.30134		3.24901	3.24901		0.913831	-1.09429
1381252_at	Transcribed locus, weakly similar to XP_001158686.1 SA hypertension-associated homolog isoform 3 [Pan troglodytes]	BE098160		Rn.49761.1	7.9	P	6.62	P	6.85	P	7.89	P	6.19	P	6.68	P	238.856	98.36	115.36	237.207	73.0089	102.537		2.42839	2.42839		0.852635	-1.17283		1.00696	1.00696		1.34723	1.34723		1.12506	1.12506		3.24901	3.24901		0.712025	-1.40444
1369665_a_at	Il18: interleukin 18	AJ222813	29197	Rn.11118.1	8.64	P	8.36	P	8.53	P	8.85	P	7.15	P	7.03	P	398.932	328.557	369.646	461.44	142.025	130.69		1.21419	1.21419		0.888843	-1.12506		0.864537	-1.15669		2.31338	2.31338		2.82843	2.82843		3.24901	3.24901		1.08673	1.08673
1394504_at	Rn.49282.1	BE103949		Rn.49282.1	5.07	P	4.29	P	4.22	P	6.06	P	4.37	P	4.99	P	33.5909	19.5622	18.6357	66.7178	20.6776	31.779		1.71713	1.71713		1.04972	1.04972		0.503478	-1.98618		0.946058	-1.05702		0.586417	-1.70527		3.22657	3.22657		0.650671	-1.53688
1382618_at	Epb4.2_predicted: erythrocyte protein band 4.2 (predicted)	AI103100	362202	Rn.23855.1	6.02	A	5.09	A	4.39	A	6.78	A	5.1	A	5.11	A	64.8934	34.0598	20.9663	109.896	34.2968	34.5353		1.90528	1.90528		1.6245	1.6245		0.590496	-1.69349		0.993092	-1.00696		0.607097	-1.64718		3.20428	3.20428		0.993092	-1.00696
1387656_at	Slc4a1: solute carrier family 4, member 1	BE113640	24779	Rn.32202.1	8.42	P	6.86	P	5.87	P	9.38	P	7.7	P	8.19	P	342.509	116.162	58.4852	666.287	207.937	292.036		2.94854	2.94854		1.98618	1.98618		0.514057	-1.94531		0.558644	-1.79005		0.200267	-4.99332		3.20428	3.20428		0.712025	-1.40444
1370509_at	Pdp2: pyruvate dehydrogenase phosphatase isoenzyme 2	AF062741	246311	Rn.30021.1	4.06	P	3.25	P	2.81	P	4.75	P	3.07	P	3.27	P	16.6795	9.51366	7.01285	26.9087	8.39773	9.64646		1.75321	1.75321		1.3566	1.3566		0.619854	-1.61328		1.13288	1.13288		0.726986	-1.37554		3.20428	3.20428		0.870551	-1.1487
1382442_at	LOC682750: similar to Septin-6	BF288000	682750	Rn.20154.1	5.27	P	5.29	P	5.56	P	5.8	P	4.12	P	5.2	P	38.5859	39.1245	47.1766	55.7152	17.3878	36.7583		0.986233	-1.01396		0.82932	-1.20581		0.692555	-1.44393		2.25012	2.25012		1.28343	1.28343		3.20428	3.20428		0.473029	-2.11404
1368023_at	Qscn6: quiescin Q6	NM_053431	84491	Rn.44920.1	11.1	P	9.41	P	9.05	P	11.58	P	9.91	P	10.04	P	2194.99	680.287	530.056	3061.45	962.071	1052.79		3.22657	3.22657		1.28343	1.28343		0.716978	-1.39474		0.707107	-1.41421		0.503478	-1.98618		3.18215	3.18215		0.913831	-1.09429
1390736_at	Zfp668_predicted: zinc finger protein 668 (predicted)	AW433743	309002	Rn.27373.1	4.09	P	2.98	A	3.44	A	5.23	P	3.56	A	3.86	P	17.0299	7.88986	10.8528	37.5307	11.7942	14.5203		2.15846	2.15846		0.726986	-1.37554		0.45376	-2.20381		0.668964	-1.49485		0.747425	-1.33793		3.18215	3.18215		0.812252	-1.23114
1381553_at	Transcribed locus	BG371725		Rn.66865.1	3.97	P	3.69	A	3.15	P	4.57	P	2.9	A	3.4	A	15.6707	12.9063	8.87656	23.7524	7.46426	10.5561		1.21419	1.21419		1.45397	1.45397		0.659754	-1.51572		1.72907	1.72907		0.840896	-1.18921		3.18215	3.18215		0.707107	-1.41421
1384262_at	Ppp1r3b: protein phosphatase 1, regulatory (inhibitor) subunit 3B	BI274037	192280	Rn.51144.1	7.58	P	7.04	P	6.84	P	7.91	P	6.24	P	5.81	P	191.341	131.599	114.563	240.518	75.5835	56.1028		1.45397	1.45397		1.1487	1.1487		0.795536	-1.25701		1.7411	1.7411		2.04202	2.04202		3.18215	3.18215		1.34723	1.34723
1385505_at	Transcribed locus	AI072068		Rn.23518.3	7.21	P	5.03	P	5.5	P	7.32	P	5.66	P	5.77	P	148.056	32.6724	45.2548	159.786	50.5626	54.5686		4.53154	4.53154		0.721965	-1.38511		0.926588	-1.07923		0.646176	-1.54756		0.82932	-1.20581		3.16017	3.16017		0.926588	-1.07923
1394840_at	Transcribed locus	AI511432		Rn.34719.1	3.82	P	3.42	A	3.15	A	4.67	P	3.01	A	3.92	P	14.1232	10.7034	8.87656	25.4572	8.05564	15.1369		1.31951	1.31951		1.20581	1.20581		0.554785	-1.8025		1.32869	1.32869		0.586417	-1.70527		3.16017	3.16017		0.532185	-1.87905
1374632_at	Ptdsr: phosphatidylserine receptor	AI232697	360665	Rn.19923.1	6.77	P	5.63	P	5.62	P	7	P	5.34	P	5.57	P	109.137	49.5221	49.18	128	40.5042	47.5048		2.20381	2.20381		1.00696	1.00696		0.852635	-1.17283		1.22264	1.22264		1.03526	1.03526		3.16017	3.16017		0.852635	-1.17283
1374845_at	Transcribed locus	AI176367		Rn.17456.1	9.08	P	8.37	P	7.72	P	9.88	P	8.22	P	8.64	P	541.193	330.842	210.839	942.272	298.172	398.932		1.6358	1.6358		1.56917	1.56917		0.574349	-1.7411		1.10957	1.10957		0.528509	-1.89212		3.16017	3.16017		0.747425	-1.33793
1370988_at	Rn.65184.1	BE349751		Rn.65184.1	8.98	P	7.13	P	7.71	P	9.99	P	8.33	P	8.14	P	504.951	140.07	209.383	1016.93	321.795	282.088		3.605	3.605		0.668964	-1.49485		0.496546	-2.01391		0.435275	-2.2974		0.742262	-1.34723		3.16017	3.16017		1.14076	1.14076
1370462_at	Hmmr: hyaluronan mediated motility receptor (RHAMM)	AI171185	25460	Rn.64571.1	8.44	P	7.52	P	7.55	P	7.81	P	6.15	P	7.26	P	347.291	183.546	187.403	224.411	71.0124	153.277		1.89212	1.89212		0.97942	-1.02101		1.54756	1.54756		2.58471	2.58471		1.22264	1.22264		3.16017	3.16017		0.463294	-2.15846
1383424_at	Tyki_predicted: thymidylate kinase family LPS-inducible member (predicted)	BI276216	314004	Rn.20032.1	9.2	P	7.9	P	7.52	P	9.31	P	7.67	P	8.11	P	588.134	238.856	183.546	634.73	203.657	276.282		2.46229	2.46229		1.30134	1.30134		0.926588	-1.07923		1.17283	1.17283		0.664343	-1.50525		3.11666	3.11666		0.737135	-1.3566
1376516_at	RGD1309385_predicted: similar to RIKEN cDNA E030034P13 (predicted)	BG372587	360488	Rn.49088.1	2.7	A	2.7	A	2.45	A	4.24	A	2.6	A	2.81	A	6.49802	6.49802	5.46416	18.8959	6.06287	7.01285		1	1		1.18921	1.18921		0.343885	-2.90795		1.07177	1.07177		0.779165	-1.28343		3.11666	3.11666		0.864537	-1.15669
1386914_at	Gmpr: guanosine monophosphate reductase	NM_057188	117533	Rn.3862.1	4.78	P	4.13	P	4.17	P	5.7	P	4.06	P	4.32	P	27.4741	17.5087	18.0009	51.9842	16.6795	19.9733		1.56917	1.56917		0.972655	-1.02811		0.528509	-1.89212		1.04972	1.04972		0.90125	-1.10957		3.11666	3.11666		0.835088	-1.19748
1374235_at	Dscr1l1: Down syndrome critical region gene 1-like 1	AI138048	140666	Rn.23797.1	5.93	P	3.89	A	4.43	A	6.3	P	4.66	A	5.02	A	60.9688	14.8254	21.5557	78.7932	25.2813	32.4467		4.11246	4.11246		0.687771	-1.45397		0.773782	-1.29235		0.586417	-1.70527		0.664343	-1.50525		3.11666	3.11666		0.779165	-1.28343
1392601_at	Transcribed locus	AI030043		Rn.17307.1	5.89	P	4.84	A	4.36	A	6.01	P	4.37	A	4.22	A	59.3016	28.6408	20.5348	64.4452	20.6776	18.6357		2.07053	2.07053		1.39474	1.39474		0.920188	-1.08673		1.38511	1.38511		1.10191	1.10191		3.11666	3.11666		1.10957	1.10957
1370962_at	Cipar1: castration induced prostatic apoptosis-related protein 1	AI136555	286894	Rn.21667.1	7.85	P	6.26	P	6.05	P	8.29	P	6.65	P	6.31	P	230.72	76.6386	66.257	312.996	100.427	79.3413		3.01049	3.01049		1.15669	1.15669		0.737135	-1.3566		0.76313	-1.31039		0.835088	-1.19748		3.11666	3.11666		1.26576	1.26576
1387633_at	Prg2: proteoglycan 2, bone marrow	NM_031619	58826	Rn.10674.1	4.96	A	6.15	P	5.7	P	6.06	P	4.42	A	5.42	P	31.125	71.0124	51.9842	66.7178	21.4068	42.8137		0.438303	-2.28153		1.36604	1.36604		0.466516	-2.14355		3.31728	3.31728		1.21419	1.21419		3.11666	3.11666		0.5	-2
1378632_at	Ppfia4: protein tyrosine phosphatase, receptor type, f polypeptide (PTPRF), interacting protein (liprin), alpha 4	BI274561	140592	Rn.27734.1	3.76	P	2.56	A	2.56	A	4.24	P	2.61	A	2.53	A	13.5479	5.89708	5.89708	18.8959	6.10504	5.77572		2.2974	2.2974		1	1		0.716978	-1.39474		0.965936	-1.03526		1.02101	1.02101		3.09513	3.09513		1.05702	1.05702
1374816_at	LOC363091: similar to hypothetical protein FLJ30973	AI103939	363091	Rn.2307.1	7.99	P	6.84	P	7.1	P	8.24	P	6.61	P	7.08	P	254.232	114.563	137.187	302.334	97.6806	135.298		2.21914	2.21914		0.835088	-1.19748		0.840896	-1.18921		1.17283	1.17283		1.01396	1.01396		3.09513	3.09513		0.721965	-1.38511
1397452_at	Transcribed locus	AI112776		Rn.26843.1	8.91	P	7.23	P	7.14	P	9.26	P	7.64	P	8.22	P	481.036	150.123	141.044	613.109	199.466	298.172		3.20428	3.20428		1.06437	1.06437		0.784584	-1.27456		0.752623	-1.32869		0.473029	-2.11404		3.07375	3.07375		0.668964	-1.49485
1387023_at	Gstm3: glutathione S-transferase, mu type 3	NM_031154	81869	Rn.6036.1	7.85	P	5.17	P	5.12	P	7.99	P	6.37	P	6.95	P	230.72	36.0019	34.7755	254.232	82.7106	123.64		6.40856	6.40856		1.03526	1.03526		0.907519	-1.10191		0.435275	-2.2974		0.281265	-3.55537		3.07375	3.07375		0.668964	-1.49485
1392439_at	Rn.46688.1	AW527871		Rn.46688.1	1.97	A	1.95	A	1.97	A	3.84	P	2.22	P	2.39	P	3.91768	3.86375	3.91768	14.3204	4.65893	5.24157		1.01396	1.01396		0.986233	-1.01396		0.273573	-3.65533		0.82932	-1.20581		0.747425	-1.33793		3.07375	3.07375		0.888843	-1.12506
1393383_at	Arhgdig_predicted: Rho GDP dissociation inhibitor (GDI) gamma (predicted)	AW521125	360500	Rn.45711.1	12.64	P	11.06	A	10.67	A	12.9	P	11.29	A	12.09	P	6382.92	2134.97	1629.26	7643.41	2503.97	4359.66		2.9897	2.9897		1.31039	1.31039		0.835088	-1.19748		0.852635	-1.17283		0.373712	-2.67586		3.05252	3.05252		0.574349	-1.7411
1388985_at	Transcribed locus, moderately similar to NP_001020173.1 protein LOC310926 [Rattus norvegicus]	AI012869		Rn.25004.1	11.52	P	10.39	P	9.76	P	12.36	P	10.75	P	9.81	P	2936.74	1341.84	867.067	5256.91	1722.16	897.644		2.18859	2.18859		1.54756	1.54756		0.558644	-1.79005		0.779165	-1.28343		0.965936	-1.03526		3.05252	3.05252		1.91853	1.91853
1386540_at	Transcribed locus	BG666051		Rn.16698.2	6.94	P	5.7	P	6.14	P	7.62	P	6.01	P	6.74	P	122.786	51.9842	70.5219	196.72	64.4452	106.891		2.36199	2.36199		0.737135	-1.3566		0.624165	-1.60214		0.806642	-1.23971		0.659754	-1.51572		3.05252	3.05252		0.602904	-1.65864
1383581_at	LOC680531 /// LOC687229: similar to CG3880-PA	BI290662	680531 /// 687229	Rn.42084.1	6.39	P	6.24	P	6.15	P	7.03	P	5.42	A	6.62	P	83.8652	75.5835	71.0124	130.69	42.8137	98.36		1.10957	1.10957		1.06437	1.06437		0.641713	-1.55833		1.76541	1.76541		0.721965	-1.38511		3.05252	3.05252		0.435275	-2.2974
1375937_a_at	RGD1309383: similar to RIKEN cDNA G630055P03 gene	BE104344	307805	Rn.36317.1	5.39	P	4.78	P	4.07	P	5.35	P	3.74	P	4.47	P	41.9326	27.4741	16.7955	40.7859	13.3614	22.1618		1.52626	1.52626		1.6358	1.6358		1.02811	1.02811		2.05623	2.05623		0.757858	-1.31951		3.05252	3.05252		0.602904	-1.65864
1376153_at	Transcribed locus	BE102621		Rn.22233.1	9.73	P	8.34	P	8.6	P	9.93	P	8.33	P	8.62	P	849.223	324.034	388.023	975.501	321.795	393.44		2.62079	2.62079		0.835088	-1.19748		0.870551	-1.1487		1.00696	1.00696		0.986233	-1.01396		3.03143	3.03143		0.817902	-1.22264
1393060_at	RGD1305459_predicted: similar to KIAA0605 gene product (predicted)	AI059694	311827	Rn.19250.1	5.23	A	3.98	A	4.06	A	5.83	A	4.23	A	3.91	A	37.5307	15.7797	16.6795	56.8859	18.7654	15.0324		2.37841	2.37841		0.946058	-1.05702		0.659754	-1.51572		0.840896	-1.18921		1.10957	1.10957		3.03143	3.03143		1.24833	1.24833
1372516_at	Kif22: kinesin family member 22	AI317842	293502	Rn.8601.1	9.33	P	8.65	P	8.74	P	9.61	P	8.01	P	8.81	P	643.591	401.707	427.565	781.445	257.781	448.822		1.60214	1.60214		0.939523	-1.06437		0.823591	-1.21419		1.55833	1.55833		0.952638	-1.04972		3.03143	3.03143		0.574349	-1.7411
1374855_at	Per1: period homolog 1 (Drosophila)	BI279017	287422	Rn.34433.1	7.41	A	6.77	A	6.6	A	7.77	P	6.18	A	6.08	A	170.072	109.137	97.0059	218.275	72.5046	67.6492		1.55833	1.55833		1.12506	1.12506		0.779165	-1.28343		1.50525	1.50525		1.43396	1.43396		3.01049	3.01049		1.07177	1.07177
1383010_at	Transcribed locus	AW531880		Rn.32518.1	5.05	P	4.93	P	5.15	P	5.8	P	4.21	P	4.75	P	33.1285	30.4844	35.5062	55.7152	18.507	26.9087		1.08673	1.08673		0.858565	-1.16473		0.594604	-1.68179		1.64718	1.64718		1.31951	1.31951		3.01049	3.01049		0.687771	-1.45397
1380306_at	Transcribed locus	AW435415		Rn.54177.1	5.71	P	6.39	P	5.79	P	7.82	P	6.24	P	5.22	P	52.3457	83.8652	55.3304	225.972	75.5835	37.2715		0.624165	-1.60214		1.51572	1.51572		0.231647	-4.31691		1.10957	1.10957		1.48452	1.48452		2.9897	2.9897		2.02792	2.02792
1387052_at	Gpt1: glutamic pyruvic transaminase 1, soluble	NM_031039	81670	Rn.6318.1	8.36	P	7.03	P	6.58	P	8.5	P	6.92	P	6.33	P	328.557	130.69	95.6704	362.039	121.095	80.4489		2.51403	2.51403		1.36604	1.36604		0.907519	-1.10191		1.07923	1.07923		1.18921	1.18921		2.9897	2.9897		1.50525	1.50525
1388276_at	Hist1h4a_predicted: histone cluster 1, H4a (predicted)	BE113430	364716	Rn.25127.1	5.25	P	4.93	P	4.94	P	5.66	P	4.08	P	5.22	P	38.0546	30.4844	30.6965	50.5626	16.9123	37.2715		1.24833	1.24833		0.993092	-1.00696		0.752623	-1.32869		1.8025	1.8025		0.823591	-1.21419		2.9897	2.9897		0.45376	-2.20381
1390388_at	Fech_predicted: ferrochelatase (predicted)	BF283951	361338	Rn.18758.1	9.29	P	8.5	P	8.25	P	10.16	P	8.58	P	8.79	P	625.992	362.039	304.437	1144.1	382.681	442.643		1.72907	1.72907		1.18921	1.18921		0.547147	-1.82766		0.946058	-1.05702		0.687771	-1.45397		2.9897	2.9897		0.864537	-1.15669
1388497_at	Them2_predicted: thioesterase superfamily member 2 (predicted)	AI411426	291135	Rn.1730.1	8.37	P	7.46	P	7.2	P	8.37	P	6.79	P	7.27	P	330.842	176.069	147.033	330.842	110.661	154.343		1.87905	1.87905		1.19748	1.19748		1	1		1.59107	1.59107		0.952638	-1.04972		2.9897	2.9897		0.716978	-1.39474
1373287_at	RGD1561512_predicted: similar to bHLH factor Math6 (predicted)	BE113298	500200	Rn.18505.1	5.73	P	4.59	A	4.56	P	6.13	P	4.55	A	5.45	P	53.0765	24.0839	23.5883	70.0348	23.4254	43.7133		2.20381	2.20381		1.02101	1.02101		0.757858	-1.31951		1.02811	1.02811		0.539614	-1.85318		2.9897	2.9897		0.535887	-1.86607
1377750_at	Arhgef3_predicted: Rho guanine nucleotide exchange factor (GEF) 3 (predicted)	AI454536	290541	Rn.11687.1	8.99	P	8.17	P	8.24	P	9.6	P	8.03	P	8.23	P	508.463	288.015	302.334	776.047	261.379	300.246		1.76541	1.76541		0.952638	-1.04972		0.655197	-1.52626		1.10191	1.10191		1.00696	1.00696		2.96905	2.96905		0.870551	-1.1487
1388426_at	Srebf1: sterol regulatory element binding factor 1	BF398848	78968	Rn.22074.1	7.69	P	6.93	P	6.62	P	8.14	P	6.57	P	6.41	P	206.5	121.938	98.36	282.088	95.0095	85.0359		1.69349	1.69349		1.23971	1.23971		0.732043	-1.36604		1.28343	1.28343		1.15669	1.15669		2.96905	2.96905		1.11729	1.11729
1370427_at	Pdgfa: platelet derived growth factor, alpha	L06238	25266	Rn.10999.1	8.05	P	7.19	P	7.16	P	8.27	P	6.7	P	6.7	P	265.028	146.018	143.013	308.687	103.968	103.968		1.81504	1.81504		1.02101	1.02101		0.858565	-1.16473		1.40444	1.40444		1.37554	1.37554		2.96905	2.96905		1	1
1378833_at	Transcribed locus	BF387993		Rn.60092.1	4.54	P	2.57	A	2.59	A	4.14	P	2.57	A	2.56	A	23.2636	5.93809	6.02099	17.6305	5.93809	5.89708		3.91768	3.91768		0.986233	-1.01396		1.31951	1.31951		1	1		1.02101	1.02101		2.96905	2.96905		1.00696	1.00696
1391251_at	Transcribed locus	BI290666		Rn.20351.1	6.05	P	5.68	P	5.51	P	6.59	P	5.02	P	5.25	P	66.257	51.2685	45.5696	96.3358	32.4467	38.0546		1.29235	1.29235		1.12506	1.12506		0.687771	-1.45397		1.58008	1.58008		1.19748	1.19748		2.96905	2.96905		0.852635	-1.17283
1387459_at	Pkib: protein kinase inhibitor beta, cAMP dependent, catalytic	NM_012627	24678	Rn.9748.1	7.6	P	5.88	P	6.63	P	8.25	P	6.68	P	6.65	P	194.012	58.892	99.0442	304.437	102.537	100.427		3.29436	3.29436		0.594604	-1.68179		0.63728	-1.56917		0.574349	-1.7411		0.986233	-1.01396		2.96905	2.96905		1.02101	1.02101
1380866_at	LOC365985: similar to adenylate kinase 5 isoform 1	AA817746	365985	Rn.16387.1	6.85	P	5.53	P	4.88	P	7.26	P	5.69	P	7.44	P	115.36	46.2057	29.446	153.277	51.6251	173.645		2.49666	2.49666		1.56917	1.56917		0.752623	-1.32869		0.895025	-1.11729		0.169576	-5.89708		2.96905	2.96905		0.297302	-3.36359
1392231_at	Stk4_predicted: serine/threonine kinase 4 (predicted)	BE102758	311622	Rn.66460.1	2.89	A	3.16	A	2.58	A	4.72	P	3.16	A	3.7	P	7.4127	8.9383	5.9794	26.3549	8.9383	12.996		0.82932	-1.20581		1.49485	1.49485		0.281265	-3.55537		1	1		0.460094	-2.17347		2.94854	2.94854		0.687771	-1.45397
1393263_at	Transcribed locus	AW522530		Rn.15600.1	7.91	P	6.58	P	6.64	P	7.9	P	6.35	P	6.22	P	240.518	95.6704	99.7331	238.856	81.5719	74.5429		2.51403	2.51403		0.959264	-1.04247		1.00696	1.00696		1.17283	1.17283		1.33793	1.33793		2.92817	2.92817		1.09429	1.09429
1383188_at	Transcribed locus	BM390716		Rn.22635.1	6.34	P	6.02	P	5.58	P	6.61	P	5.06	A	5.74	P	81.0084	64.8934	47.8352	97.6806	33.3589	53.4456		1.24833	1.24833		1.3566	1.3566		0.82932	-1.20581		1.94531	1.94531		0.895025	-1.11729		2.92817	2.92817		0.624165	-1.60214
1390739_at	LOC315766 /// RGD1561651_predicted: similar to zinc finger protein 609 /// similar to zinc finger protein 609 (predicted)	BE118828	315766 /// 363412	Rn.63559.1	5.02	P	4.96	P	4.28	A	7.12	P	5.57	P	6.42	P	32.4467	31.125	19.4271	139.102	47.5048	85.6274		1.04247	1.04247		1.60214	1.60214		0.233258	-4.28709		0.655197	-1.52626		0.22688	-4.40762		2.92817	2.92817		0.554785	-1.8025
1392046_at	Transcribed locus	BE121124		Rn.53747.1	6.56	P	4.85	P	5.01	P	6.63	P	5.08	P	4.8	P	94.3532	28.84	32.2226	99.0442	33.8246	27.8576		3.27161	3.27161		0.895025	-1.11729		0.952638	-1.04972		0.852635	-1.17283		1.15669	1.15669		2.92817	2.92817		1.21419	1.21419
1389118_s_at	LOC686203: similar to S100 calcium-binding protein A14 (S114)	BM387197	686203	Rn.40640.1	8.52	P	8.64	P	9.57	P	8.61	P	7.06	A	6.82	P	367.093	398.932	760.076	390.722	133.436	112.986		0.920188	-1.08673		0.524858	-1.90528		0.939523	-1.06437		2.9897	2.9897		6.72717	6.72717		2.92817	2.92817		1.18099	1.18099
1370893_at	Acaca: acetyl-coenzyme A carboxylase alpha	BI296153	60581	Rn.15516.1	9.05	P	8.25	P	8.13	P	9.54	P	7.99	P	8.42	P	530.056	304.437	280.139	744.434	254.232	342.509		1.7411	1.7411		1.08673	1.08673		0.712025	-1.40444		1.19748	1.19748		0.817902	-1.22264		2.92817	2.92817		0.742262	-1.34723
1384211_at	Col11a1: procollagen, type XI, alpha 1	BM388456	25654	Rn.40442.1	6.85	P	6.42	P	6.85	P	7.92	P	6.37	P	7.13	P	115.36	85.6274	115.36	242.191	82.7106	140.07		1.34723	1.34723		0.742262	-1.34723		0.476319	-2.09943		1.03526	1.03526		0.823591	-1.21419		2.92817	2.92817		0.590496	-1.69349
1374225_at	LOC500700: similar to chromosome 14 open reading frame 145	BE112921	500700	Rn.27063.1	7.34	P	6.98	P	6.97	P	7.17	P	5.62	A	7.28	P	162.017	126.238	125.366	144.007	49.18	155.417		1.28343	1.28343		1.00696	1.00696		1.12506	1.12506		2.56685	2.56685		0.806642	-1.23971		2.92817	2.92817		0.316439	-3.16017
1372539_at	Transcribed locus	AA801220		Rn.3291.1	9.22	P	8.1	P	8.14	P	9.66	P	8.12	P	8.15	P	596.344	274.374	282.088	809.002	278.204	284.05		2.17347	2.17347		0.972655	-1.02811		0.737135	-1.3566		0.986233	-1.01396		0.993092	-1.00696		2.90795	2.90795		0.97942	-1.02101
1377753_at	Transcribed locus	BI295763		Rn.14853.1	9.43	P	8.68	P	8.63	P	9.31	P	7.77	P	9.04	P	689.784	410.148	396.177	634.73	218.275	526.394		1.68179	1.68179		1.03526	1.03526		1.08673	1.08673		1.87905	1.87905		0.752623	-1.32869		2.90795	2.90795		0.41466	-2.41162
1377914_at	Srrm1_predicted: serine/arginine repetitive matrix 1 (predicted)	AI059437	313620	Rn.19173.1	5.04	A	5.12	A	3.84	A	6.99	P	5.45	A	5.24	A	32.8996	34.7755	14.3204	127.116	43.7133	37.7918		0.946058	-1.05702		2.42839	2.42839		0.258816	-3.86375		0.795536	-1.25701		0.378929	-2.63902		2.90795	2.90795		1.15669	1.15669
1388661_at	MGC94604: mitochondrial protein, 18 kDa	AA943734	289745	Rn.7443.1	4.79	P	3.53	A	3.7	P	4.76	P	3.22	A	3.36	A	27.6652	11.5514	12.996	27.0958	9.31787	10.2674		2.39496	2.39496		0.888843	-1.12506		1.02101	1.02101		1.23971	1.23971		1.26576	1.26576		2.90795	2.90795		0.907519	-1.10191
1398272_at	B4galnt1: beta-1,4-N-acetyl-galactosaminyl transferase 1	NM_022860	64828	Rn.10119.1	4.09	P	3.58	A	3.13	P	4.68	P	3.14	A	3.45	A	17.0299	11.9588	8.75435	25.6342	8.81524	10.9283		1.42405	1.42405		1.36604	1.36604		0.664343	-1.50525		1.3566	1.3566		0.80107	-1.24833		2.90795	2.90795		0.806642	-1.23971
1371928_at	Cdca8: cell division cycle associated 8	BG380355	500545	Rn.14970.1	7.4	A	6.93	A	6.85	A	7.99	A	6.45	A	7.14	A	168.897	121.938	115.36	254.232	87.4266	141.044		1.38511	1.38511		1.05702	1.05702		0.664343	-1.50525		1.39474	1.39474		0.817902	-1.22264		2.90795	2.90795		0.619854	-1.61328
1385202_at	Transcribed locus	BE118820		Rn.53069.1	9.03	P	7.27	P	7.27	P	8.71	P	7.18	P	7.61	P	522.758	154.343	154.343	418.766	145.009	195.361		3.38698	3.38698		1	1		1.24833	1.24833		1.06437	1.06437		0.790041	-1.26576		2.88786	2.88786		0.742262	-1.34723
1373855_at	Transcribed locus	AI171776		Rn.12498.1	7.92	P	6.71	P	6.24	P	8.48	P	6.95	P	7.09	P	242.191	104.691	75.5835	357.054	123.64	136.239		2.31338	2.31338		1.38511	1.38511		0.678302	-1.47427		0.846745	-1.18099		0.554785	-1.8025		2.88786	2.88786		0.907519	-1.10191
1389660_at	Amigo3: amphoterin induced gene and ORF 3	BE096098	316003	Rn.13801.1	8.31	P	6.74	P	6.36	P	8.35	P	6.82	P	7.15	P	317.365	106.891	82.1393	326.288	112.986	142.025		2.96905	2.96905		1.30134	1.30134		0.972655	-1.02811		0.946058	-1.05702		0.578344	-1.72907		2.88786	2.88786		0.795536	-1.25701
1371421_at	LOC678860 /// LOC690109: similar to 3-oxoacid CoA transferase 1	BM391873	678860 /// 690109	Rn.3784.1	10.16	P	9.27	P	9.43	P	10.06	P	8.54	P	9.02	P	1144.1	617.374	689.784	1067.48	372.217	519.147		1.85318	1.85318		0.895025	-1.11729		1.07177	1.07177		1.65864	1.65864		1.32869	1.32869		2.86791	2.86791		0.716978	-1.39474
1372886_at	Tacc3: transforming, acidic coiled-coil containing protein 3	AI556917	360962	Rn.39396.1	7.52	P	7.28	P	6.9	P	7.82	P	6.3	P	7.01	P	183.546	155.417	119.428	225.972	78.7932	128.89		1.18099	1.18099		1.30134	1.30134		0.812252	-1.23114		1.97247	1.97247		0.926588	-1.07923		2.86791	2.86791		0.61132	-1.6358
1370297_at	Plk1: polo-like kinase 1 (Drosophila)	U10188	25515	Rn.11034.1	6.91	P	6.22	P	5.99	P	7.45	P	5.93	P	6.74	P	120.259	74.5429	63.5579	174.853	60.9688	106.891		1.61328	1.61328		1.17283	1.17283		0.687771	-1.45397		1.22264	1.22264		0.594604	-1.68179		2.86791	2.86791		0.570382	-1.75321
1368354_at	Gstt1: glutathione S-transferase theta 1	NM_053293	25260	Rn.11122.1	8.52	P	7.26	P	7.74	A	9.4	P	7.88	A	8.04	P	367.093	153.277	213.783	675.588	235.568	263.197		2.39496	2.39496		0.716978	-1.39474		0.543367	-1.84038		0.650671	-1.53688		0.812252	-1.23114		2.86791	2.86791		0.895025	-1.11729
1398390_at	LOC498335: similar to Small inducible cytokine B13 precursor (CXCL13) (B lymphocyte chemoattractant) (CXC chemokine BLC)	AA892854	498335	Rn.6917.1	9.01	P	8.14	P	8.44	P	9.34	P	7.82	P	8.05	P	515.561	282.088	347.291	648.067	225.972	265.028		1.82766	1.82766		0.812252	-1.23114		0.795536	-1.25701		1.24833	1.24833		1.31039	1.31039		2.86791	2.86791		0.852635	-1.17283
1388484_at	Ube2c_predicted: ubiquitin-conjugating enzyme E2C (predicted)	BI296084	296368	Rn.3102.1	9.69	P	9.09	P	9.1	P	10.15	P	8.63	P	9.33	P	826.001	544.958	548.748	1136.2	396.177	643.591		1.51572	1.51572		0.993092	-1.00696		0.726986	-1.37554		1.37554	1.37554		0.852635	-1.17283		2.86791	2.86791		0.615572	-1.6245
1377517_at	Transcribed locus	AA945491		Rn.16212.1	6.95	P	5.16	P	5.59	P	7.05	P	5.53	P	5.28	P	123.64	35.7532	48.1679	132.514	46.2057	38.8542		3.45815	3.45815		0.742262	-1.34723		0.933033	-1.07177		0.773782	-1.29235		1.23971	1.23971		2.86791	2.86791		1.18921	1.18921
1373607_at	St3gal3: ST3 beta-galactoside alpha-2,3-sialyltransferase 3	BF418530	64445	Rn.33467.1	5.52	P	4.77	P	4.36	P	5.9	P	4.39	A	4.73	A	45.8866	27.2843	20.5348	59.7141	20.9663	26.5382		1.68179	1.68179		1.32869	1.32869		0.768438	-1.30134		1.30134	1.30134		0.773782	-1.29235		2.8481	2.8481		0.790041	-1.26576
1368773_at	Fshprh1: FSH primary response 1	NM_012955	25448	Rn.10411.1	6.06	P	5.39	P	5.93	P	6.28	P	4.77	P	5.99	P	66.7178	41.9326	60.9688	77.7085	27.2843	63.5579		1.59107	1.59107		0.687771	-1.45397		0.858565	-1.16473		1.53688	1.53688		0.959264	-1.04247		2.8481	2.8481		0.429283	-2.32947
1390137_at	Traf4af1: TRAF4 associated factor 1	BM388478	311325	Rn.20235.1	8.2	P	7.72	P	7.69	P	8.27	P	6.76	P	7.75	P	294.067	210.839	206.5	308.687	108.383	215.269		1.39474	1.39474		1.02101	1.02101		0.952638	-1.04972		1.94531	1.94531		0.959264	-1.04247		2.8481	2.8481		0.503478	-1.98618
1387926_at	Sc5d: sterol-C5-desaturase (fungal ERG3, delta-5-desaturase) homolog (S. cerevisae)	AB052846	114100	Rn.18741.1	9.07	P	6.79	P	7.39	P	8.75	P	7.24	P	7.06	P	537.455	110.661	167.73	430.539	151.167	133.436		4.85678	4.85678		0.659754	-1.51572		1.24833	1.24833		0.732043	-1.36604		1.25701	1.25701		2.8481	2.8481		1.13288	1.13288
1372685_at	Cdkn3_predicted: cyclin-dependent kinase inhibitor 3 (predicted)	BE113362	289993	Rn.25026.1	10.36	P	9.9	P	9.84	P	10.59	P	9.08	P	9.59	P	1314.23	955.426	916.506	1541.37	541.193	770.686		1.37554	1.37554		1.04247	1.04247		0.852635	-1.17283		1.76541	1.76541		1.18921	1.18921		2.8481	2.8481		0.702222	-1.42405
1379175_at	Transcribed locus	BF388224		Rn.60176.1	3.42	P	5.57	P	4.43	P	6.55	P	5.05	P	5.38	P	10.7034	47.5048	21.5557	93.7015	33.1285	41.6429		0.225313	-4.43828		2.20381	2.20381		0.114229	-8.75435		1.43396	1.43396		0.517632	-1.93187		2.82843	2.82843		0.795536	-1.25701
1391542_at	Transcribed locus	BF291191		Rn.43268.1	6.82	P	5.36	P	5.3	P	5.9	P	4.4	P	5.42	P	112.986	41.0696	39.3966	59.7141	21.1121	42.8137		2.75108	2.75108		1.04247	1.04247		1.89212	1.89212		1.94531	1.94531		0.920188	-1.08673		2.82843	2.82843		0.493116	-2.02792
1367609_at	Mif: macrophage migration inhibitory factor	NM_031051	81683	Rn.2661.1	12.18	P	10.97	P	10.88	P	12.51	P	11.01	P	11.27	P	4640.29	2005.85	1884.54	5832.91	2062.24	2469.49		2.31338	2.31338		1.06437	1.06437		0.795536	-1.25701		0.972655	-1.02811		0.76313	-1.31039		2.82843	2.82843		0.835088	-1.19748
1397583_at	Transcribed locus	BF394946		Rn.45773.1	4.26	A	2.41	A	2.47	A	4.07	A	2.57	A	2.87	A	19.1597	5.31474	5.54044	16.7955	5.93809	7.31065		3.605	3.605		0.959264	-1.04247		1.14076	1.14076		0.895025	-1.11729		0.757858	-1.31951		2.82843	2.82843		0.812252	-1.23114
1370319_at	Ppif: peptidylprolyl isomerase F (cyclophilin F)	U68544	282819	Rn.2923.1	9.75	P	9	P	9.04	P	10.3	P	8.8	P	9.21	P	861.078	512	526.394	1260.69	445.722	592.224		1.68179	1.68179		0.972655	-1.02811		0.68302	-1.46409		1.1487	1.1487		0.888843	-1.12506		2.82843	2.82843		0.752623	-1.32869
1388387_at	Ubadc1: ubiquitin associated domain containing 1	BI275880	362087	Rn.6512.1	8.24	P	7.43	P	7.18	P	8.79	P	7.29	P	7.53	P	302.334	172.446	145.009	442.643	156.498	184.823		1.75321	1.75321		1.18921	1.18921		0.68302	-1.46409		1.10191	1.10191		0.784584	-1.27456		2.82843	2.82843		0.846745	-1.18099
1383546_at	Gdpd2_predicted: glycerophosphodiester phosphodiesterase domain containing 2 (predicted)	BE097393	302421	Rn.26777.1	4.56	P	3.84	P	3.31	P	5	P	3.5	P	3.94	P	23.5883	14.3204	9.91766	32	11.3137	15.3482		1.64718	1.64718		1.44393	1.44393		0.737135	-1.3566		1.26576	1.26576		0.646176	-1.54756		2.82843	2.82843		0.737135	-1.3566
1383979_at	LOC681211 /// LOC683355: similar to monoacylglycerol O-acyltransferase 2	BM392389	681211 /// 683355	Rn.19175.1	3.27	P	4.83	P	4.06	P	4.34	P	2.84	A	2.71	P	9.64646	28.443	16.6795	20.2521	7.1602	6.54322		0.339151	-2.94854		1.70527	1.70527		0.476319	-2.09943		3.97237	3.97237		2.54912	2.54912		2.82843	2.82843		1.09429	1.09429
1374466_at	Transcribed locus	AI715484		Rn.34966.1	8.42	P	7.36	P	7.09	P	9.01	P	7.51	P	7.68	P	342.509	164.279	136.239	515.561	182.278	205.074		2.08493	2.08493		1.20581	1.20581		0.664343	-1.50525		0.90125	-1.10957		0.664343	-1.50525		2.82843	2.82843		0.888843	-1.12506
1392563_at	Arhgap8_predicted: Rho GTPase activating protein 8 (predicted)	AW252517	315189	Rn.30314.1	5.8	P	5.86	P	5.5	P	6.54	P	5.05	A	5.14	P	55.7152	58.0812	45.2548	93.0542	33.1285	35.261		0.959264	-1.04247		1.28343	1.28343		0.598739	-1.67018		1.75321	1.75321		1.28343	1.28343		2.80889	2.80889		0.939523	-1.06437
1375420_at	Tp53i11_predicted: tumor protein p53 inducible protein 11 (predicted)	AI170535	311209	Rn.22267.1	8.68	P	8.19	P	8.37	P	9.55	P	8.06	P	9.19	P	410.148	292.036	330.842	749.612	266.871	584.071		1.40444	1.40444		0.882703	-1.13288		0.547147	-1.82766		1.09429	1.09429		0.566442	-1.76541		2.80889	2.80889		0.456916	-2.18859
1368867_at	Eif2c2: eukaryotic translation initiation factor 2C, 2	BF281131	59117	Rn.35512.1	7.27	P	7.3	P	5.48	P	9.81	P	8.32	P	8.71	P	154.343	157.586	44.6318	897.644	319.573	418.766		0.97942	-1.02101		3.53081	3.53081		0.171943	-5.81589		0.493116	-2.02792		0.106579	-9.38268		2.80889	2.80889		0.76313	-1.31039
1384762_at	Transcribed locus	BE103873		Rn.50536.1	7.79	P	6.95	P	7.23	P	7.72	P	6.23	P	6.73	P	221.322	123.64	150.123	210.839	75.0614	106.153		1.79005	1.79005		0.823591	-1.21419		1.04972	1.04972		1.64718	1.64718		1.41421	1.41421		2.80889	2.80889		0.707107	-1.41421
1386059_at	Transcribed locus	BF284475		Rn.55181.2	8.46	P	8.01	P	8.22	P	8.94	P	7.45	P	8.13	P	352.139	257.781	298.172	491.143	174.853	280.139		1.36604	1.36604		0.864537	-1.15669		0.716978	-1.39474		1.47427	1.47427		1.06437	1.06437		2.80889	2.80889		0.624165	-1.60214
1368904_at	Capn10: calpain 10	NM_031673	63834	Rn.8875.1	7.47	P	6.21	P	6.2	P	7.81	P	6.33	P	6.29	P	177.294	74.028	73.5167	224.411	80.4489	78.249		2.39496	2.39496		1.00696	1.00696		0.790041	-1.26576		0.920188	-1.08673		0.939523	-1.06437		2.78949	2.78949		1.02811	1.02811
1370989_at	Ret: ret proto-oncogene	AI639318	24716	Rn.44178.1	9.99	P	8.87	P	9	P	10.37	P	8.89	P	9.92	P	1016.93	467.882	512	1323.37	474.413	968.763		2.17347	2.17347		0.913831	-1.09429		0.768438	-1.30134		0.986233	-1.01396		0.528509	-1.89212		2.78949	2.78949		0.48971	-2.04202
1391578_at	RGD1307526: similar to modulator of estrogen induced transcription	BF397936	315792	Rn.37591.1	7.74	P	7.47	P	6.06	P	8.58	P	7.11	P	7.53	P	213.783	177.294	66.7178	382.681	138.141	184.823		1.20581	1.20581		2.65737	2.65737		0.558644	-1.79005		1.28343	1.28343		0.360982	-2.77022		2.77022	2.77022		0.747425	-1.33793
1374190_at	Clybl: citrate lyase beta like	BG380750	306198	Rn.44095.1	6.4	P	5.16	P	5.26	P	6.84	P	5.37	P	5.68	P	84.4485	35.7532	38.3193	114.563	41.3553	51.2685		2.36199	2.36199		0.933033	-1.07177		0.737135	-1.3566		0.864537	-1.15669		0.747425	-1.33793		2.77022	2.77022		0.806642	-1.23971
1381780_at	Transcribed locus	AA900704		Rn.23135.1	5.97	P	4.96	P	4.52	P	6.84	P	5.37	P	5.84	P	62.6829	31.125	22.9433	114.563	41.3553	57.2816		2.01391	2.01391		1.3566	1.3566		0.547147	-1.82766		0.752623	-1.32869		0.400535	-2.49666		2.77022	2.77022		0.721965	-1.38511
1374018_at	RGD1561422_predicted: similar to ASC-1 complex subunit P100 (predicted)	AA851212	498402	Rn.866.1	4.26	P	3.56	A	3.59	P	5.16	P	3.69	P	4.07	P	19.1597	11.7942	12.042	35.7532	12.9063	16.7955		1.6245	1.6245		0.97942	-1.02101		0.535887	-1.86607		0.913831	-1.09429		0.716978	-1.39474		2.77022	2.77022		0.768438	-1.30134
1377080_at	Nradd: neurotrophin receptor associated death domain	AI598730	246143	Rn.40242.1	5.54	P	5.07	P	5.4	P	6.02	P	4.55	P	6.02	P	46.5271	33.5909	42.2243	64.8934	23.4254	64.8934		1.38511	1.38511		0.795536	-1.25701		0.716978	-1.39474		1.43396	1.43396		0.650671	-1.53688		2.77022	2.77022		0.360982	-2.77022
1374840_at	RGD1564921_predicted: similar to peptidyl prolyl isomerase H (predicted)	BG377716	366461	Rn.41174.1	9.03	P	8.59	P	8.55	P	9	P	7.54	P	7.96	P	522.758	385.343	374.806	512	186.108	249		1.3566	1.3566		1.02811	1.02811		1.02101	1.02101		2.07053	2.07053		1.50525	1.50525		2.75108	2.75108		0.747425	-1.33793
1391715_at	Transcribed locus	BF288175		Rn.49909.1	7.44	P	4.95	P	5.29	P	7.51	P	6.05	P	5.07	P	173.645	30.91	39.1245	182.278	66.257	33.5909		5.61778	5.61778		0.790041	-1.26576		0.952638	-1.04972		0.466516	-2.14355		1.16473	1.16473		2.75108	2.75108		1.97247	1.97247
1397593_at	Transcribed locus	BF416553		Rn.63064.1	4.15	P	3.13	P	3.25	P	4.43	P	2.97	A	3.24	P	17.7531	8.75435	9.51366	21.5557	7.83536	9.44794		2.02792	2.02792		0.920188	-1.08673		0.823591	-1.21419		1.11729	1.11729		1.00696	1.00696		2.75108	2.75108		0.82932	-1.20581
1383684_at	Asf1b_predicted: ASF1 anti-silencing function 1 homolog B (S. cerevisiae) (predicted)	BI288761	304648	Rn.899.1	6	P	5.33	P	5.35	P	6.22	P	4.76	P	5.56	P	64	40.2244	40.7859	74.5429	27.0958	47.1766		1.59107	1.59107		0.986233	-1.01396		0.858565	-1.16473		1.48452	1.48452		0.864537	-1.15669		2.75108	2.75108		0.574349	-1.7411
1367603_at	Tpi1: triosephosphate isomerase 1	NM_022922	24849	Rn.37838.1	12.62	P	11.89	P	11.76	P	12.77	P	11.31	P	11.39	P	6295.04	3795.3	3468.27	6984.79	2538.92	2683.69		1.65864	1.65864		1.09429	1.09429		0.90125	-1.10957		1.49485	1.49485		1.29235	1.29235		2.75108	2.75108		0.946058	-1.05702
1383562_at	LOC315953: similar to claudin-18A1.2	AA901239	315953	Rn.4324.1	8.05	P	6.99	P	7.7	P	8.47	P	7.02	P	6.76	P	265.028	127.116	207.937	354.588	129.787	108.383		2.08493	2.08493		0.61132	-1.6358		0.747425	-1.33793		0.97942	-1.02101		1.91853	1.91853		2.73208	2.73208		1.19748	1.19748
1387412_at	Pip5k2a: phosphatidylinositol-4-phosphate 5-kinase, type II, alpha	NM_053926	116723	Rn.24177.1	2.88	P	2.87	P	2.86	P	4.44	P	2.99	P	2.87	P	7.3615	7.31065	7.26015	21.7057	7.94474	7.31065		1.00696	1.00696		1.00696	1.00696		0.339151	-2.94854		0.920188	-1.08673		0.993092	-1.00696		2.73208	2.73208		1.08673	1.08673
1389066_at	Dscr1l1: Down syndrome critical region gene 1-like 1	BI274408	140666	Rn.24428.1	8.11	P	6.94	P	7.49	P	8.18	P	6.73	P	7.63	P	276.282	122.786	179.769	290.018	106.153	198.088		2.25012	2.25012		0.68302	-1.46409		0.952638	-1.04972		1.15669	1.15669		0.907519	-1.10191		2.73208	2.73208		0.535887	-1.86607
1370308_at	Rs21c6: RS21-C6 protein	AY029335	192252	Rn.8733.1	10.13	P	9.91	P	9.74	P	10.46	P	9.02	P	9.96	P	1120.56	962.071	855.13	1408.55	519.147	995.999		1.16473	1.16473		1.12506	1.12506		0.795536	-1.25701		1.85318	1.85318		0.858565	-1.16473		2.71321	2.71321		0.521233	-1.91853
1372161_at	LOC685612 /// LOC686428: similar to Emu2	BE112719	685612 /// 686428	Rn.3167.1	6.24	P	5.63	P	5.48	P	6.98	P	5.54	P	5.22	P	75.5835	49.5221	44.6318	126.238	46.5271	37.2715		1.52626	1.52626		1.10957	1.10957		0.598739	-1.67018		1.06437	1.06437		1.19748	1.19748		2.71321	2.71321		1.24833	1.24833
1374902_at	Iqgap3_predicted: IQ motif containing GTPase activating protein 3 (predicted)	AI071398	310621	Rn.17539.1	5.39	P	4.37	P	4.17	P	5.51	P	4.07	A	4.43	P	41.9326	20.6776	18.0009	45.5696	16.7955	21.5557		2.02792	2.02792		1.1487	1.1487		0.920188	-1.08673		1.23114	1.23114		0.835088	-1.19748		2.71321	2.71321		0.779165	-1.28343
1385529_at	RGD1311662_predicted: similar to open reading frame 9	BF411402	304050	Rn.75927.1	7.63	P	7	P	6.68	P	7.49	P	6.06	P	6.28	P	198.088	128	102.537	179.769	66.7178	77.7085		1.54756	1.54756		1.24833	1.24833		1.10191	1.10191		1.91853	1.91853		1.31951	1.31951		2.69447	2.69447		0.858565	-1.16473
1387000_at	Gorasp1: golgi reassembly stacking protein 1	NM_019385	56082	Rn.119.1	7.26	P	6.11	P	6.03	P	7.62	P	6.19	P	6.37	P	153.277	69.0706	65.3448	196.72	73.0089	82.7106		2.21914	2.21914		1.05702	1.05702		0.779165	-1.28343		0.946058	-1.05702		0.790041	-1.26576		2.69447	2.69447		0.882703	-1.13288
1368325_at	Egf: epidermal growth factor	NM_012842	25313	Rn.6075.1	10.35	P	8.48	P	8.4	P	10.23	P	8.8	P	9.07	P	1305.15	357.054	337.794	1200.98	445.722	537.455		3.65533	3.65533		1.05702	1.05702		1.08673	1.08673		0.80107	-1.24833		0.628507	-1.59107		2.69447	2.69447		0.82932	-1.20581
1390892_at	Transcribed locus	AA899893		Rn.14993.1	6.62	P	6.04	P	5.82	P	7.14	P	5.71	A	6.04	P	98.36	65.7993	56.493	141.044	52.3457	65.7993		1.49485	1.49485		1.16473	1.16473		0.697372	-1.43396		1.25701	1.25701		0.858565	-1.16473		2.69447	2.69447		0.795536	-1.25701
1394451_at	Anxa1: annexin A1	AI236455	25380	Rn.63926.1	7.17	P	7.97	P	7.89	P	8.34	P	6.91	P	7.14	P	144.007	250.732	237.207	324.034	120.259	141.044		0.574349	-1.7411		1.05702	1.05702		0.444421	-2.25012		2.08493	2.08493		1.68179	1.68179		2.69447	2.69447		0.852635	-1.17283
1375852_at	Hmgcr: 3-hydroxy-3-methylglutaryl-Coenzyme A reductase	BM390399	25675	Rn.9437.1	10.09	P	9.31	P	9.27	P	10.62	P	9.19	P	8.89	P	1089.92	634.73	617.374	1573.76	584.071	474.413		1.71713	1.71713		1.02811	1.02811		0.692555	-1.44393		1.08673	1.08673		1.30134	1.30134		2.69447	2.69447		1.23114	1.23114
1376697_at	Chst12: carbohydrate sulfotransferase 12	BI275885	304322	Rn.41382.1	6.93	P	5.99	P	5.91	A	7.46	P	6.03	P	5.94	P	121.938	63.5579	60.1295	176.069	65.3448	61.3929		1.91853	1.91853		1.05702	1.05702		0.692555	-1.44393		0.972655	-1.02811		0.97942	-1.02101		2.69447	2.69447		1.06437	1.06437
1373908_at	Rn.41951.1	AI407002		Rn.41951.1	10.72	P	9.38	P	9.6	P	10.77	P	9.34	P	9.78	P	1686.71	666.287	776.047	1746.2	648.067	879.171		2.53151	2.53151		0.858565	-1.16473		0.965936	-1.03526		1.02811	1.02811		0.882703	-1.13288		2.69447	2.69447		0.737135	-1.3566
1392965_a_at	Smoc2_predicted: SPARC related modular calcium binding 2 (predicted)	AI028877	292401	Rn.6092.1	9.7	P	9.62	P	9.54	P	10.43	P	9.01	P	9.48	P	831.746	786.88	744.434	1379.57	515.561	714.109		1.05702	1.05702		1.05702	1.05702		0.602904	-1.65864		1.52626	1.52626		1.04247	1.04247		2.67586	2.67586		0.721965	-1.38511
1390767_at	Ssr1: signal sequence receptor, alpha	BF391148	361233	Rn.21446.1	12.01	P	10.76	P	10.47	P	12.27	P	10.85	P	10.75	P	4124.49	1734.13	1418.35	4938.99	1845.76	1722.16		2.37841	2.37841		1.22264	1.22264		0.835088	-1.19748		0.939523	-1.06437		0.823591	-1.21419		2.67586	2.67586		1.07177	1.07177
1385742_at	Rn.56787.1	BF388632		Rn.56787.1	2.6	A	2.98	A	2.59	A	7.36	P	5.94	P	5.23	P	6.06287	7.88986	6.02099	164.279	61.3929	37.5307		0.768438	-1.30134		1.31039	1.31039		0.036906	-27.0958		0.128514	-7.78124		0.160428	-6.23332		2.67586	2.67586		1.6358	1.6358
1387239_a_at	Padi4: peptidyl arginine deiminase, type IV	AB008803	29512	Rn.11155.2	7.15	P	5.2	P	5.11	P	7.54	P	6.12	P	5.73	P	142.025	36.7583	34.5353	186.108	69.551	53.0765		3.86375	3.86375		1.06437	1.06437		0.76313	-1.31039		0.528509	-1.89212		0.650671	-1.53688		2.67586	2.67586		1.31039	1.31039
1375303_at	RGD1564875_predicted: similar to mKIAA0613 protein (predicted)	BI294983	498587	Rn.17340.1	3.86	A	4.06	A	3.91	A	5.3	P	3.88	P	3.86	P	14.5203	16.6795	15.0324	39.3966	14.723	14.5203		0.870551	-1.1487		1.10957	1.10957		0.368567	-2.71321		1.13288	1.13288		1.03526	1.03526		2.67586	2.67586		1.01396	1.01396
1390119_at	Sfrp2: secreted frizzled-related protein 2	BF396602	310552	Rn.7711.1	6.22	P	4.44	P	4.26	P	5.53	P	4.11	P	4.62	P	74.5429	21.7057	19.1597	46.2057	17.2677	24.59		3.43426	3.43426		1.13288	1.13288		1.61328	1.61328		1.25701	1.25701		0.779165	-1.28343		2.67586	2.67586		0.702222	-1.42405
1387031_at	Erp29: endoplasmic reticulum protein 29	U36482	117030	Rn.32904.1	11.57	P	10.63	P	10.4	P	11.93	P	10.52	P	10.57	P	3040.3	1584.71	1351.18	3902.01	1468.37	1520.15		1.91853	1.91853		1.17283	1.17283		0.779165	-1.28343		1.07923	1.07923		0.888843	-1.12506		2.65737	2.65737		0.965936	-1.03526
1389858_at	Tk1: thymidine kinase 1	BM389006	24834	Rn.4191.1	9.12	P	8.38	P	8.39	P	9.43	P	8.02	P	8.42	P	556.408	333.144	335.461	689.784	259.574	342.509		1.67018	1.67018		0.993092	-1.00696		0.806642	-1.23971		1.28343	1.28343		0.97942	-1.02101		2.65737	2.65737		0.757858	-1.31951
1378047_at	Spic_predicted: Spi-C transcription factor (Spi-1/PU.1 related) (predicted)	AA901337	314711	Rn.12056.1	3.2	A	2.77	A	2.82	A	4.18	P	2.77	A	3.28	P	9.18959	6.82108	7.06162	18.1261	6.82108	9.71356		1.34723	1.34723		0.965936	-1.03526		0.50698	-1.97247		1	1		0.726986	-1.37554		2.65737	2.65737		0.702222	-1.42405
1394935_at	Wasf2: WAS protein family, member 2	AI175684	313024	Rn.35284.1	2.98	A	2.79	P	2.75	A	4.26	P	2.85	P	3.15	P	7.88986	6.9163	6.72717	19.1597	7.21	8.87656		1.14076	1.14076		1.02811	1.02811		0.411796	-2.42839		0.959264	-1.04247		0.757858	-1.31951		2.65737	2.65737		0.812252	-1.23114
1374593_at	Prkce: protein kinase C, epsilon	AA799421	29340	Rn.19951.1	5.68	P	5.34	P	4.55	P	7.06	P	5.65	P	5.72	P	51.2685	40.5042	23.4254	133.436	50.2134	52.7098		1.26576	1.26576		1.72907	1.72907		0.384219	-2.60268		0.806642	-1.23971		0.444421	-2.25012		2.65737	2.65737		0.952638	-1.04972
1369638_at	Eef2k: eukaryotic elongation factor-2 kinase	NM_012947	25435	Rn.10958.1	8.72	P	7.47	P	7.03	P	9.63	P	8.23	P	8.32	P	421.679	177.294	130.69	792.353	300.246	319.573		2.37841	2.37841		1.3566	1.3566		0.532185	-1.87905		0.590496	-1.69349		0.408951	-2.44528		2.63902	2.63902		0.939523	-1.06437
1383653_at	Snx11: sorting nexin 11	BG374126	303493	Rn.13268.1	5.55	P	5.15	A	5.09	A	6.23	P	4.83	A	4.88	A	46.8507	35.5062	34.0598	75.0614	28.443	29.446		1.31951	1.31951		1.04247	1.04247		0.624165	-1.60214		1.24833	1.24833		1.15669	1.15669		2.63902	2.63902		0.965936	-1.03526
1394828_at	Transcribed locus	BF406986		Rn.37629.1	6.4	P	4.95	P	4.82	P	6.21	P	4.81	P	4.79	P	84.4485	30.91	28.2465	74.028	28.0514	27.6652		2.73208	2.73208		1.09429	1.09429		1.14076	1.14076		1.10191	1.10191		1.02101	1.02101		2.63902	2.63902		1.01396	1.01396
1390543_at	Transcribed locus	BF396416		Rn.8770.1	10.05	P	8.61	P	8.57	P	10.08	P	8.68	P	8.98	P	1060.11	390.722	380.038	1082.39	410.148	504.951		2.71321	2.71321		1.02811	1.02811		0.97942	-1.02101		0.952638	-1.04972		0.752623	-1.32869		2.63902	2.63902		0.812252	-1.23114
1384231_at	LOC687121: similar to Shc SH2-domain binding protein 1	BE108276	687121	Rn.34970.1	8.96	P	8.54	P	8.75	P	8.89	P	7.49	P	8.53	P	497.999	372.217	430.539	474.413	179.769	369.646		1.33793	1.33793		0.864537	-1.15669		1.04972	1.04972		2.07053	2.07053		1.16473	1.16473		2.63902	2.63902		0.486327	-2.05623
1398372_at	MGC112682: similar to RIKEN cDNA 0610039K22	BG380297	497900	Rn.8249.1	6.16	P	5.28	P	5.32	P	6.8	P	5.4	P	5.93	P	71.5064	38.8542	39.9466	111.43	42.2243	60.9688		1.84038	1.84038		0.972655	-1.02811		0.641713	-1.55833		0.920188	-1.08673		0.655197	-1.52626		2.63902	2.63902		0.692555	-1.44393
1373026_at	Spbc24_predicted: spindle pole body component 24 homolog (S. cerevisiae) (predicted)	BI303598	363028	Rn.18387.1	9.45	P	9.1	P	8.92	P	9.7	P	8.3	P	9.06	P	699.413	548.748	484.382	831.746	315.173	533.742		1.27456	1.27456		1.13288	1.13288		0.840896	-1.18921		1.7411	1.7411		0.907519	-1.10191		2.63902	2.63902		0.590496	-1.69349
1379358_at	Transcribed locus	BE108208		Rn.32662.1	5.3	P	5.17	A	5.06	A	6.68	P	5.29	A	5.42	A	39.3966	36.0019	33.3589	102.537	39.1245	42.8137		1.09429	1.09429		1.07923	1.07923		0.384219	-2.60268		0.920188	-1.08673		0.779165	-1.28343		2.62079	2.62079		0.913831	-1.09429
1385051_at	Transcribed locus	BE108569		Rn.51530.1	5.38	P	5.1	P	5.02	P	5.44	P	4.05	P	5.25	P	41.6429	34.2968	32.4467	43.4113	16.5642	38.0546		1.21419	1.21419		1.05702	1.05702		0.959264	-1.04247		2.07053	2.07053		0.852635	-1.17283		2.62079	2.62079		0.435275	-2.2974
1392825_at	RGD1559600_predicted: RGD1559600 (predicted)	AA923852	499256	Rn.15230.1	5.17	P	3.92	A	3.96	A	5.11	P	3.72	A	3.59	A	36.0019	15.1369	15.5625	34.5353	13.1775	12.042		2.37841	2.37841		0.972655	-1.02811		1.04247	1.04247		1.1487	1.1487		1.29235	1.29235		2.62079	2.62079		1.09429	1.09429
1393297_at	Transcribed locus	BG377979		Rn.15298.1	2.46	P	2.39	A	2.35	P	3.74	P	2.35	P	2.45	P	5.50217	5.24157	5.09824	13.3614	5.09824	5.46416		1.04972	1.04972		1.02811	1.02811		0.411796	-2.42839		1.02811	1.02811		0.933033	-1.07177		2.62079	2.62079		0.933033	-1.07177
1372611_at	RGD1305274_predicted: similar to RIKEN cDNA 2010305A19 (predicted)	BM384497	298377	Rn.21005.1	7.56	P	6.29	A	6.36	A	7.67	P	6.28	A	6.23	A	188.706	78.249	82.1393	203.657	77.7085	75.0614		2.41162	2.41162		0.952638	-1.04972		0.926588	-1.07923		1.00696	1.00696		1.09429	1.09429		2.62079	2.62079		1.03526	1.03526
1372213_at	LOC500300: similar to hypothetical protein MGC6835	BM390487	500300	Rn.22047.1	8.51	P	6.64	P	6.65	P	8.3	P	6.92	P	7.01	P	364.557	99.7331	100.427	315.173	121.095	128.89		3.65533	3.65533		0.993092	-1.00696		1.15669	1.15669		0.823591	-1.21419		0.779165	-1.28343		2.60268	2.60268		0.939523	-1.06437
1389756_at	Melk_predicted: maternal embryonic leucine zipper kinase (predicted)	BM390710	362510	Rn.28232.1	8.7	P	8.26	P	8.1	P	9.06	P	7.68	P	8.62	P	415.873	306.555	274.374	533.742	205.074	393.44		1.3566	1.3566		1.11729	1.11729		0.779165	-1.28343		1.49485	1.49485		0.697372	-1.43396		2.60268	2.60268		0.521233	-1.91853
1380340_at	Transcribed locus	BF387865		Rn.63789.1	5.14	P	4.47	P	4.08	P	4.9	P	3.52	P	3.42	P	35.261	22.1618	16.9123	29.8571	11.4716	10.7034		1.59107	1.59107		1.31039	1.31039		1.18099	1.18099		1.93187	1.93187		1.58008	1.58008		2.60268	2.60268		1.07177	1.07177
1385411_at	Usp43_predicted: ubiquitin specific protease 43 (predicted)	BE120893	303233	Rn.69733.1	5.67	P	5.61	P	5.03	P	6.82	P	5.44	P	6.14	P	50.9143	48.8403	32.6724	112.986	43.4113	70.5219		1.04247	1.04247		1.49485	1.49485		0.450625	-2.21914		1.12506	1.12506		0.463294	-2.15846		2.60268	2.60268		0.615572	-1.6245
1386212_at	Spna1: spectrin alpha 1	AI639523	289257	Rn.44157.1	5.26	P	4.46	P	3.74	A	5.76	P	4.38	P	5.18	P	38.3193	22.0087	13.3614	54.1917	20.8215	36.2523		1.7411	1.7411		1.64718	1.64718		0.707107	-1.41421		1.05702	1.05702		0.368567	-2.71321		2.60268	2.60268		0.574349	-1.7411
1374117_at	Baiap2: brain-specific angiogenesis inhibitor 1-associated protein 2	BI279562	117542	Rn.13017.3	8.13	P	7.24	P	7.2	P	8.67	P	7.3	P	7.26	P	280.139	151.167	147.033	407.315	157.586	153.277		1.85318	1.85318		1.02811	1.02811		0.687771	-1.45397		0.959264	-1.04247		0.959264	-1.04247		2.58471	2.58471		1.02811	1.02811
1374912_at	Kif2c: kinesin family member 2C	BI274467	171529	Rn.21200.1	7.03	P	6.42	P	6.52	P	7.31	P	5.94	P	6.36	P	130.69	85.6274	91.7731	158.683	61.3929	82.1393		1.52626	1.52626		0.933033	-1.07177		0.823591	-1.21419		1.39474	1.39474		1.11729	1.11729		2.58471	2.58471		0.747425	-1.33793
1380045_at	Pdp2: pyruvate dehydrogenase phosphatase isoenzyme 2	AI411446	246311	Rn.43636.1	5	A	4.68	A	4.54	A	5.89	P	4.53	A	4.52	A	32	25.6342	23.2636	59.3016	23.1029	22.9433		1.24833	1.24833		1.10191	1.10191		0.539614	-1.85318		1.10957	1.10957		1.01396	1.01396		2.56685	2.56685		1.00696	1.00696
1371979_at	Srebf2: sterol regulatory element binding factor 2 (predicted)	AI170663	300095	Rn.2846.1	9.67	P	8.83	P	8.38	P	10.07	P	8.72	P	8.53	P	814.629	455.087	333.144	1074.91	421.679	369.646		1.79005	1.79005		1.36604	1.36604		0.757858	-1.31951		1.07923	1.07923		0.90125	-1.10957		2.54912	2.54912		1.14076	1.14076
1371294_at	Rn.2703.1	AW535341		Rn.2703.1	3.2	A	2.42	A	2.44	A	3.78	A	2.43	A	2.42	A	9.18959	5.35171	5.42642	13.737	5.38893	5.35171		1.71713	1.71713		0.986233	-1.01396		0.668964	-1.49485		0.993092	-1.00696		1.01396	1.01396		2.54912	2.54912		1.00696	1.00696
1391170_at	RGD1310433_predicted: similar to mKIAA1757 protein (predicted)	BE115521	297514	Rn.52530.1	7.12	P	7.56	P	5.41	P	8.61	P	7.26	P	7.88	P	139.102	188.706	42.5179	390.722	153.277	235.568		0.737135	-1.3566		4.43828	4.43828		0.356013	-2.80889		1.23114	1.23114		0.180491	-5.54044		2.54912	2.54912		0.650671	-1.53688
1390787_at	Gart: phosphoribosylglycinamide formyltransferase	AI103988	288259	Rn.24856.1	7.37	P	6.44	P	6.69	P	7.63	P	6.28	P	6.27	P	165.421	86.8227	103.25	198.088	77.7085	77.1717		1.90528	1.90528		0.840896	-1.18921		0.835088	-1.19748		1.11729	1.11729		1.33793	1.33793		2.54912	2.54912		1.00696	1.00696
1375519_at	LOC287167: globin, alpha	AI237401	287167	Rn.11229.3	11.46	P	10.09	P	9.25	P	11.87	P	10.52	P	9.91	P	2817.11	1089.92	608.874	3743.05	1468.37	962.071		2.58471	2.58471		1.79005	1.79005		0.752623	-1.32869		0.742262	-1.34723		0.632878	-1.58008		2.54912	2.54912		1.52626	1.52626
1374160_at	RGD1311960_predicted: similar to RIKEN cDNA 1110063G11 (predicted)	BE111296	305095	Rn.19339.1	10.17	P	8.79	P	7.62	A	10.38	P	9.04	P	9.07	P	1152.06	442.643	196.72	1332.57	526.394	537.455		2.60268	2.60268		2.25012	2.25012		0.864537	-1.15669		0.840896	-1.18921		0.366021	-2.73208		2.53151	2.53151		0.97942	-1.02101
1391018_at	Myo5c_predicted: myosin VC (predicted)	BF420807	315820	Rn.63889.1	8.89	P	7.31	P	7.22	P	9.46	P	8.12	P	8.11	P	474.413	158.683	149.086	704.277	278.204	276.282		2.9897	2.9897		1.06437	1.06437		0.673617	-1.48452		0.570382	-1.75321		0.539614	-1.85318		2.53151	2.53151		1.00696	1.00696
1392294_at	Transcribed locus	BE119402		Rn.75170.1	3.16	P	2.75	P	2.79	P	4.44	P	3.1	P	3.08	P	8.9383	6.72717	6.9163	21.7057	8.57419	8.45614		1.32869	1.32869		0.972655	-1.02811		0.411796	-2.42839		0.784584	-1.27456		0.817902	-1.22264		2.53151	2.53151		1.01396	1.01396
1370232_at	Ivd: isovaleryl coenzyme A dehydrogenase	AI102838	24513	Rn.147.1	9.21	P	7.25	P	7.24	P	9.59	P	8.25	P	8.32	P	592.224	152.219	151.167	770.686	304.437	319.573		3.89062	3.89062		1.00696	1.00696		0.768438	-1.30134		0.5	-2		0.473029	-2.11404		2.53151	2.53151		0.952638	-1.04972
1390266_at	Rn.24095.1	BF397998		Rn.24095.1	7.86	P	6.34	P	5.66	P	8.67	P	7.33	P	7.73	P	232.325	81.0084	50.5626	407.315	160.898	212.306		2.86791	2.86791		1.60214	1.60214		0.570382	-1.75321		0.503478	-1.98618		0.238159	-4.19887		2.53151	2.53151		0.757858	-1.31951
1381646_at	Rn.50078.1	BE101561		Rn.50078.1	4.17	P	4.24	P	4.24	P	4.97	P	3.63	P	3.97	P	18.0009	18.8959	18.8959	31.3414	12.3805	15.6707		0.952638	-1.04972		1	1		0.574349	-1.7411		1.52626	1.52626		1.20581	1.20581		2.53151	2.53151		0.790041	-1.26576
1394243_at	LOC683008 /// LOC690027 /// RGD1559938_predicted /// Sms: spermine synthase /// similar to spermine synthase (predicted) /// similar to spermine synthase	AI101062	363469 /// 498273 /// 683008 /// 690027	Rn.33717.1	6.1	P	5.69	P	5.46	P	7.03	P	5.69	P	6.03	P	68.5935	51.6251	44.0173	130.69	51.6251	65.3448		1.32869	1.32869		1.17283	1.17283		0.524858	-1.90528		1	1		0.673617	-1.48452		2.53151	2.53151		0.790041	-1.26576
1379908_at	Transcribed locus	BE104836		Rn.16079.1	4.44	P	3.08	P	3.07	P	4.98	P	3.65	P	3.33	P	21.7057	8.45614	8.39773	31.5594	12.5533	10.0561		2.56685	2.56685		1.00696	1.00696		0.687771	-1.45397		0.673617	-1.48452		0.835088	-1.19748		2.51403	2.51403		1.24833	1.24833
1382060_at	Transcribed locus	BE115085		Rn.30208.1	9.11	P	8.27	P	8.46	P	9.39	P	8.06	P	8.51	P	552.565	308.687	352.139	670.921	266.871	364.557		1.79005	1.79005		0.876606	-1.14076		0.823591	-1.21419		1.15669	1.15669		0.965936	-1.03526		2.51403	2.51403		0.732043	-1.36604
1377417_at	LOC363328: Similar to TICAM-1	BE099931	363328	Rn.21528.1	7.52	P	6.57	P	6.58	P	7.82	P	6.49	P	6.41	P	183.546	95.0095	95.6704	225.972	89.8845	85.0359		1.93187	1.93187		0.993092	-1.00696		0.812252	-1.23114		1.05702	1.05702		1.12506	1.12506		2.51403	2.51403		1.05702	1.05702
1381428_a_at	Transcribed locus	AI177364		Rn.3878.1	10.25	P	9.99	P	9.86	P	10.84	P	9.51	P	9.67	P	1217.75	1016.93	929.3	1833.01	729.114	814.629		1.19748	1.19748		1.09429	1.09429		0.664343	-1.50525		1.39474	1.39474		1.14076	1.14076		2.51403	2.51403		0.895025	-1.11729
1381470_at	Transcribed locus	AI454052		Rn.16698.1	9.77	P	9.28	P	9.21	P	10.6	P	9.27	P	9.56	P	873.098	621.668	592.224	1552.09	617.374	754.826		1.40444	1.40444		1.04972	1.04972		0.562529	-1.77769		1.00696	1.00696		0.784584	-1.27456		2.51403	2.51403		0.817902	-1.22264
1375305_at	RGD1563912_predicted: RGD1563912 (predicted)	BI282028	362256	Rn.16887.1	8.1	P	7.08	P	6.94	P	8.89	P	7.57	P	7.15	P	274.374	135.298	122.786	474.413	190.019	142.025		2.02792	2.02792		1.10191	1.10191		0.578344	-1.72907		0.712025	-1.40444		0.864537	-1.15669		2.49666	2.49666		1.33793	1.33793
1379440_at	Fstl3: follistatin-like 3	AW144239	114031	Rn.38925.1	7.64	P	6.63	P	6.85	P	8.22	P	6.9	P	6.79	P	199.466	99.0442	115.36	298.172	119.428	110.661		2.01391	2.01391		0.858565	-1.16473		0.668964	-1.49485		0.82932	-1.20581		1.04247	1.04247		2.49666	2.49666		1.07923	1.07923
1368208_at	Cml1: camello-like 1	NM_133558	171084	Rn.3643.1	7.02	P	5.18	P	4.33	P	7.23	P	5.91	P	5.82	P	129.787	36.2523	20.1122	150.123	60.1295	56.493		3.5801	3.5801		1.8025	1.8025		0.864537	-1.15669		0.602904	-1.65864		0.356013	-2.80889		2.49666	2.49666		1.06437	1.06437
1390449_at	CDNA clone IMAGE:7309127	BI289132		Rn.32626.1	7.51	P	6.31	P	6.33	P	7.69	P	6.37	P	6.76	P	182.278	79.3413	80.4489	206.5	82.7106	108.383		2.2974	2.2974		0.986233	-1.01396		0.882703	-1.13288		0.959264	-1.04247		0.742262	-1.34723		2.49666	2.49666		0.76313	-1.31039
1378537_at	Transcribed locus	BI289126		Rn.61067.1	5.95	P	5.23	P	5.44	P	6.41	P	5.09	P	5.29	P	61.8199	37.5307	43.4113	85.0359	34.0598	39.1245		1.64718	1.64718		0.864537	-1.15669		0.726986	-1.37554		1.10191	1.10191		1.10957	1.10957		2.49666	2.49666		0.870551	-1.1487
1388611_at	Tcea3: transcription elongation factor A (SII), 3	AW252817	298559	Rn.11547.1	9.54	P	9.34	P	9.11	P	10.18	P	8.86	A	9.65	P	744.434	648.067	552.565	1160.07	464.65	803.414		1.1487	1.1487		1.17283	1.17283		0.641713	-1.55833		1.39474	1.39474		0.687771	-1.45397		2.49666	2.49666		0.578344	-1.72907
1398063_x_at	Stfa3_predicted: stefin A3 (predicted)	BI282513	288075	Rn.78016.1	10.53	P	10.52	P	9.72	P	11.21	P	9.89	P	9.79	P	1478.58	1468.37	843.357	2368.9	948.826	885.286		1.00696	1.00696		1.7411	1.7411		0.624165	-1.60214		1.54756	1.54756		0.952638	-1.04972		2.49666	2.49666		1.07177	1.07177
1375988_at	LOC680262 /// LOC681779: hypothetical protein LOC680262 /// hypothetical protein LOC681779	AW914928	680262 /// 681779	Rn.18086.1	8.06	P	7.09	P	6.99	P	8.26	P	6.94	P	7.49	P	266.871	136.239	127.116	306.555	122.786	179.769		1.95884	1.95884		1.07177	1.07177		0.870551	-1.1487		1.10957	1.10957		0.707107	-1.41421		2.49666	2.49666		0.68302	-1.46409
1393807_at	Transcribed locus	BF396605		Rn.58639.1	4.53	P	3.21	P	2.58	P	5.39	P	4.07	P	3.31	P	23.1029	9.25351	5.9794	41.9326	16.7955	9.91766		2.49666	2.49666		1.54756	1.54756		0.550953	-1.81504		0.550953	-1.81504		0.602904	-1.65864		2.49666	2.49666		1.69349	1.69349
1380277_at	LOC683109: similar to RAD51 associated protein 1	AI639142	683109	Rn.42022.1	5.49	P	4.78	P	5.26	P	5.83	P	4.51	P	5.66	P	44.9422	27.4741	38.3193	56.8859	22.7848	50.5626		1.6358	1.6358		0.716978	-1.39474		0.790041	-1.26576		1.20581	1.20581		0.757858	-1.31951		2.49666	2.49666		0.450625	-2.21914
1384692_at	Rn.22835.1	AI172110		Rn.22835.1	4.39	P	4.74	P	3.8	P	5.9	P	4.59	P	5.13	P	20.9663	26.7228	13.9288	59.7141	24.0839	35.0174		0.784584	-1.27456		1.91853	1.91853		0.351111	-2.8481		1.10957	1.10957		0.397768	-2.51403		2.47942	2.47942		0.687771	-1.45397
1395639_at	Transcribed locus, moderately similar to XP_001089800.1 myosin-reactive immunoglobulin light chain variable region [Macaca mulatta]	AW254678		Rn.41251.1	4.41	P	4.27	P	4.38	A	8.84	P	7.53	P	6	P	21.259	19.2929	20.8215	458.253	184.823	64		1.10191	1.10191		0.926588	-1.07923		0.0463914	-21.5557		0.104386	-9.57983		0.325335	-3.07375		2.47942	2.47942		2.88786	2.88786
1390274_at	Plxna2_predicted: plexin A2 (predicted)	AI170313	289392	Rn.12990.1	7.41	P	6.74	P	6.22	P	7.65	P	6.34	P	6.96	P	170.072	106.891	74.5429	200.854	81.0084	124.5		1.59107	1.59107		1.43396	1.43396		0.846745	-1.18099		1.31951	1.31951		0.598739	-1.67018		2.47942	2.47942		0.650671	-1.53688
1388778_at	Transcribed locus	BF284876		Rn.17629.1	7.83	P	7.28	P	7.1	P	7.84	P	6.53	P	7.15	P	227.544	155.417	137.187	229.126	92.4115	142.025		1.46409	1.46409		1.13288	1.13288		0.993092	-1.00696		1.68179	1.68179		0.965936	-1.03526		2.47942	2.47942		0.650671	-1.53688
1392640_at	Cry1: cryptochrome 1 (photolyase-like)	AI412155	299691	Rn.43646.1	7.45	P	6.35	P	6.73	P	7.83	P	6.52	P	7.19	P	174.853	81.5719	106.153	227.544	91.7731	146.018		2.14355	2.14355		0.768438	-1.30134		0.768438	-1.30134		0.888843	-1.12506		0.726986	-1.37554		2.47942	2.47942		0.628507	-1.59107
1378266_at	Fbxo46: F-box protein 46	BF564168	292686	Rn.64160.1	2.45	A	2.26	A	2.04	A	4.56	P	3.25	P	4.23	P	5.46416	4.78991	4.11246	23.5883	9.51366	18.7654		1.14076	1.14076		1.16473	1.16473		0.231647	-4.31691		0.503478	-1.98618		0.219151	-4.56305		2.47942	2.47942		0.50698	-1.97247
1389789_at	Transcribed locus	AI059662		Rn.19241.1	8.17	P	8.36	P	8.32	P	8.51	P	7.2	P	7.92	P	288.015	328.557	319.573	364.557	147.033	242.191		0.876606	-1.14076		1.02811	1.02811		0.790041	-1.26576		2.23457	2.23457		1.31951	1.31951		2.47942	2.47942		0.607097	-1.64718
1389542_at	Cenpe_predicted: centromere protein E (predicted)	BE108837	362044	Rn.44998.1	7.26	P	6.78	P	6.44	P	7.22	P	5.91	P	6.94	P	153.277	109.896	86.8227	149.086	60.1295	122.786		1.39474	1.39474		1.26576	1.26576		1.02811	1.02811		1.82766	1.82766		0.707107	-1.41421		2.47942	2.47942		0.48971	-2.04202
1373438_at	Ube2o_predicted: ubiquitin-conjugating enzyme E2O (predicted)	BE329352	303689	Rn.27770.1	9.69	P	8.98	P	8.67	P	10.46	P	9.16	P	9.49	P	826.001	504.951	407.315	1408.55	572.051	719.076		1.6358	1.6358		1.23971	1.23971		0.586417	-1.70527		0.882703	-1.13288		0.566442	-1.76541		2.46229	2.46229		0.795536	-1.25701
1376176_at	LOC684053 /// LOC688540: similar to Microtubule-associated serine/threonine-protein kinase 3	AI145586	684053 /// 688540	Rn.6457.1	9.26	P	8.36	P	8.28	P	9.55	P	8.25	P	8.72	P	613.109	328.557	310.834	749.612	304.437	421.679		1.86607	1.86607		1.05702	1.05702		0.817902	-1.22264		1.07923	1.07923		0.737135	-1.3566		2.46229	2.46229		0.721965	-1.38511
1389408_at	Rrm2: ribonucleotide reductase M2	BG379338	362720	Rn.14395.1	12.07	P	11.7	P	11.61	P	12.32	P	11.02	P	12.05	P	4299.64	3326.99	3125.78	5113.16	2076.59	4240.45		1.29235	1.29235		1.06437	1.06437		0.840896	-1.18921		1.60214	1.60214		0.737135	-1.3566		2.46229	2.46229		0.48971	-2.04202
1389248_at	Galk1: galactokinase 1	AI548699	287835	Rn.9522.1	8.61	P	8.52	P	8.09	P	8.84	P	7.54	P	7.43	P	390.722	367.093	272.479	458.253	186.108	172.446		1.06437	1.06437		1.34723	1.34723		0.852635	-1.17283		1.97247	1.97247		1.58008	1.58008		2.46229	2.46229		1.07923	1.07923
1389718_at	Transcribed locus	AA956417		Rn.23170.1	7.47	P	5.27	P	5.27	P	7.44	P	6.14	P	6.09	P	177.294	38.5859	38.5859	173.645	70.5219	68.1197		4.59479	4.59479		1	1		1.02101	1.02101		0.547147	-1.82766		0.566442	-1.76541		2.46229	2.46229		1.03526	1.03526
1375815_at	Transcribed locus	BF391129		Rn.63538.1	5.9	P	5.6	P	4.72	P	6.91	P	5.61	P	5.63	P	59.7141	48.5029	26.3549	120.259	48.8403	49.5221		1.23114	1.23114		1.84038	1.84038		0.496546	-2.01391		0.993092	-1.00696		0.532185	-1.87905		2.46229	2.46229		0.986233	-1.01396
1380314_at	RGD1563072_predicted: similar to hypothetical protein FLJ38984 (predicted)	BI290787	313595	Rn.76384.1	4.05	P	3.5	P	3.37	P	4.75	P	3.45	P	3.62	P	16.5642	11.3137	10.3388	26.9087	10.9283	12.295		1.46409	1.46409		1.09429	1.09429		0.615572	-1.6245		1.03526	1.03526		0.840896	-1.18921		2.46229	2.46229		0.888843	-1.12506
1387107_at	Zbtb7a: zinc finger and BTB domain containing 7a	NM_054002	117107	Rn.11667.1	5.34	P	4.95	P	4.9	P	6.05	P	4.75	P	5.33	P	40.5042	30.91	29.8571	66.257	26.9087	40.2244		1.31039	1.31039		1.03526	1.03526		0.61132	-1.6358		1.1487	1.1487		0.742262	-1.34723		2.46229	2.46229		0.668964	-1.49485
1370999_at	Spag5: sperm associated antigen 5	AF111111	252918	Rn.46014.1	8.12	P	7.48	P	7.55	P	8.26	P	6.96	P	7.87	P	278.204	178.527	187.403	306.555	124.5	233.941		1.55833	1.55833		0.952638	-1.04972		0.907519	-1.10191		1.43396	1.43396		0.80107	-1.24833		2.46229	2.46229		0.532185	-1.87905
1388740_at	RGD1310168_predicted: similar to cDNA sequence BC032204 (predicted)	AI177645	309186	Rn.16824.1	7.82	P	6.13	A	6.06	A	7.8	P	6.5	A	6.46	P	225.972	70.0348	66.7178	222.861	90.5097	88.0347		3.22657	3.22657		1.04972	1.04972		1.01396	1.01396		0.773782	-1.29235		0.757858	-1.31951		2.46229	2.46229		1.02811	1.02811
1389457_at	Mybl2_predicted: myeloblastosis oncogene-like 2 (predicted)	BF281184	296344	Rn.20824.1	4.98	P	4.5	P	4.6	P	5.91	P	4.61	P	5.26	P	31.5594	22.6274	24.2515	60.1295	24.4201	38.3193		1.39474	1.39474		0.933033	-1.07177		0.524858	-1.90528		0.926588	-1.07923		0.632878	-1.58008		2.46229	2.46229		0.63728	-1.56917
1374351_at	Transcribed locus	AI044117		Rn.9068.1	8.21	P	7.21	P	7.09	P	8.7	P	7.4	P	7.9	P	296.112	148.056	136.239	415.873	168.897	238.856		2	2		1.08673	1.08673		0.712025	-1.40444		0.876606	-1.14076		0.570382	-1.75321		2.46229	2.46229		0.707107	-1.41421
1390126_at	Rn.12932.1	BE112913		Rn.12932.1	5.26	P	5.5	P	5.04	P	5.85	P	4.55	P	5.37	P	38.3193	45.2548	32.8996	57.68	23.4254	41.3553		0.846745	-1.18099		1.37554	1.37554		0.664343	-1.50525		1.93187	1.93187		0.795536	-1.25701		2.46229	2.46229		0.566442	-1.76541
1389566_at	Ccnb2: cyclin B2	AW253821	363088	Rn.23351.1	11.52	P	10.8	P	11.02	P	11.61	P	10.31	P	11.14	P	2936.74	1782.89	2076.59	3125.78	1269.46	2256.7		1.64718	1.64718		0.858565	-1.16473		0.939523	-1.06437		1.40444	1.40444		0.920188	-1.08673		2.46229	2.46229		0.562529	-1.77769
1370691_a_at	Thra: thyroid hormone receptor alpha	M18028	81812	Rn.11307.2	7.49	P	7.62	P	5.87	P	9.13	P	7.84	P	7.91	P	179.769	196.72	58.4852	560.278	229.126	240.518		0.913831	-1.09429		3.36359	3.36359		0.320856	-3.11666		0.858565	-1.16473		0.243164	-4.11246		2.44528	2.44528		0.952638	-1.04972
1398486_at	LOC683007: similar to melanoma inhibitory activity 3	BF400868	683007	Rn.60178.1	4.5	P	4.7	P	3.11	A	6.58	P	5.29	P	5.28	P	22.6274	25.9921	8.63383	95.6704	39.1245	38.8542		0.870551	-1.1487		3.01049	3.01049		0.236514	-4.22807		0.664343	-1.50525		0.222211	-4.50023		2.44528	2.44528		1.00696	1.00696
1381591_at	Transcribed locus	BI302903		Rn.20535.1	6.6	P	5.57	P	5.05	P	6.31	P	5.02	P	4.97	P	97.0059	47.5048	33.1285	79.3413	32.4467	31.3414		2.04202	2.04202		1.43396	1.43396		1.22264	1.22264		1.46409	1.46409		1.05702	1.05702		2.44528	2.44528		1.03526	1.03526
1396685_at	Transcribed locus	BE121368		Rn.60173.1	4.12	P	3.3	P	2.67	A	4.66	P	3.37	P	2.9	P	17.3878	9.84916	6.36429	25.2813	10.3388	7.46426		1.76541	1.76541		1.54756	1.54756		0.687771	-1.45397		0.952638	-1.04972		0.852635	-1.17283		2.44528	2.44528		1.38511	1.38511
1397503_at	Transcribed locus	AI555886		Rn.39286.1	6.95	P	6.41	P	6.72	P	7.11	P	5.82	P	5.63	P	123.64	85.0359	105.42	138.141	56.493	49.5221		1.45397	1.45397		0.806642	-1.23971		0.895025	-1.11729		1.50525	1.50525		2.12874	2.12874		2.44528	2.44528		1.14076	1.14076
1384787_at	Cd3g: CD3 antigen, gamma polypeptide	AI044631	300678	Rn.15973.1	4.62	P	5.63	P	5.56	P	5.33	P	4.04	A	4.6	P	24.59	49.5221	47.1766	40.2244	16.4498	24.2515		0.496546	-2.01391		1.04972	1.04972		0.61132	-1.6358		3.01049	3.01049		1.94531	1.94531		2.44528	2.44528		0.678302	-1.47427
1396559_at	Rn.58781.1	BF396566		Rn.58781.1	3.94	P	4.1	P	3.57	P	5.8	P	4.51	P	4.36	P	15.3482	17.1484	11.8762	55.7152	22.7848	20.5348		0.895025	-1.11729		1.44393	1.44393		0.275476	-3.63008		0.752623	-1.32869		0.578344	-1.72907		2.44528	2.44528		1.10957	1.10957
1383633_at	Transcribed locus, moderately similar to XP_001096083.1 similar to oxysterol-binding protein-like 1A isoform C [Macaca mulatta]	BI289884		Rn.24693.2	10.62	P	9.48	P	9.56	P	10.85	P	9.56	P	9.63	P	1573.76	714.109	754.826	1845.76	754.826	792.353		2.20381	2.20381		0.946058	-1.05702		0.852635	-1.17283		0.946058	-1.05702		0.952638	-1.04972		2.44528	2.44528		0.952638	-1.04972
1386529_at	Transcribed locus	BF564309		Rn.65567.1	8.23	P	7.21	P	7.08	P	8.76	P	7.47	P	7.97	P	300.246	148.056	135.298	433.534	177.294	250.732		2.02792	2.02792		1.09429	1.09429		0.692555	-1.44393		0.835088	-1.19748		0.539614	-1.85318		2.44528	2.44528		0.707107	-1.41421
1390426_at	Notch1: Notch gene homolog 1 (Drosophila)	BF389398	25496	Rn.21221.1	8.44	P	7.69	P	7.67	P	9.61	P	8.32	P	8.43	P	347.291	206.5	203.657	781.445	319.573	344.892		1.68179	1.68179		1.01396	1.01396		0.444421	-2.25012		0.646176	-1.54756		0.590496	-1.69349		2.44528	2.44528		0.926588	-1.07923
1393345_at	Transcribed locus	BF561145		Rn.64084.1	9.64	P	8.84	P	8.78	P	9.87	P	8.58	P	8.69	P	797.865	458.253	439.586	935.763	382.681	413.001		1.7411	1.7411		1.04247	1.04247		0.852635	-1.17283		1.19748	1.19748		1.06437	1.06437		2.44528	2.44528		0.926588	-1.07923
1391878_at	RGD1560020_predicted: similar to Myb proto-oncogene protein (C-myb) (predicted)	AI234125	498982	Rn.24785.1	5.61	P	5.57	P	5.5	P	7.37	P	6.09	P	6.3	P	48.8403	47.5048	45.2548	165.421	68.1197	78.7932		1.02811	1.02811		1.04972	1.04972		0.295248	-3.38698		0.697372	-1.43396		0.574349	-1.7411		2.42839	2.42839		0.864537	-1.15669
1376831_at	RGD1308747_predicted: similar to hypothetical protein FLJ10156 (predicted)	AI712694	360559	Rn.35007.1	7.77	P	6.99	P	6.48	P	7.67	P	6.39	P	5.88	P	218.275	127.116	89.2636	203.657	83.8652	58.892		1.71713	1.71713		1.42405	1.42405		1.07177	1.07177		1.51572	1.51572		1.51572	1.51572		2.42839	2.42839		1.42405	1.42405
1393603_at	Camp: cathelicidin antimicrobial peptide	AA998531	316010	Rn.33146.1	5.66	P	7.34	P	6.69	P	6.82	P	5.54	A	5.88	P	50.5626	162.017	103.25	112.986	46.5271	58.892		0.312083	-3.20428		1.56917	1.56917		0.447513	-2.23457		3.4822	3.4822		1.75321	1.75321		2.42839	2.42839		0.790041	-1.26576
1383853_at	Dyrk3: dual-specificity tyrosine-(Y)-phosphorylation regulated kinase 3	BE103067	304775	Rn.38297.1	3.34	A	3.74	A	3.21	A	4.53	A	3.25	A	3.45	A	10.1261	13.3614	9.25351	23.1029	9.51366	10.9283		0.757858	-1.31951		1.44393	1.44393		0.438303	-2.28153		1.40444	1.40444		0.846745	-1.18099		2.42839	2.42839		0.870551	-1.1487
1398535_at	Hbs1l: Hbs1-like (S. cerevisiae)	AA998579	293408	Rn.13122.1	9.86	P	8.12	P	7.88	P	9.71	P	8.44	P	8.34	P	929.3	278.204	235.568	837.532	347.291	324.034		3.34035	3.34035		1.18099	1.18099		1.10957	1.10957		0.80107	-1.24833		0.726986	-1.37554		2.41162	2.41162		1.07177	1.07177
1388960_at	Pyp: pyrophosphatase	AI412958	294504	Rn.12025.1	10.96	P	10.23	P	10.07	P	11.06	P	9.79	P	9.91	P	1992	1200.98	1074.91	2134.97	885.286	962.071		1.65864	1.65864		1.11729	1.11729		0.933033	-1.07177		1.3566	1.3566		1.11729	1.11729		2.41162	2.41162		0.920188	-1.08673
1367793_at	Ddt: D-dopachrome tautomerase	NM_024131	29318	Rn.3464.1	11.19	P	10.2	P	9.82	P	11.62	P	10.35	P	10.59	P	2336.28	1176.27	903.888	3147.52	1305.15	1541.37		1.98618	1.98618		1.30134	1.30134		0.742262	-1.34723		0.90125	-1.10957		0.586417	-1.70527		2.41162	2.41162		0.846745	-1.18099
1380144_at	Mobkl1a_predicted: MOB1, Mps One Binder kinase activator-like 1A (yeast) (predicted)	BE103512	360920	Rn.27402.1	5.15	P	5.37	P	4.12	P	6.65	P	5.38	P	5.77	P	35.5062	41.3553	17.3878	100.427	41.6429	54.5686		0.858565	-1.16473		2.37841	2.37841		0.353553	-2.82843		0.993092	-1.00696		0.31864	-3.13834		2.41162	2.41162		0.76313	-1.31039
1373138_at	Nudt5: nudix (nucleoside diphosphate linked moiety X)-type motif 5	AA858886	361274	Rn.2456.1	8	P	7.33	P	7.14	P	8.16	P	6.89	P	7.28	P	256	160.898	141.044	286.026	118.603	155.417		1.59107	1.59107		1.14076	1.14076		0.895025	-1.11729		1.3566	1.3566		0.907519	-1.10191		2.41162	2.41162		0.76313	-1.31039
1390915_at	Morc4_predicted: MORC family CW-type zinc finger 4 (predicted)	BI275327	315914	Rn.15934.1	8.64	P	7.77	P	7.74	P	8.93	P	7.66	P	8.22	P	398.932	218.275	213.783	487.751	202.251	298.172		1.82766	1.82766		1.02101	1.02101		0.817902	-1.22264		1.07923	1.07923		0.716978	-1.39474		2.41162	2.41162		0.678302	-1.47427
1388208_a_at	Ret: ret proto-oncogene	AJ299017	24716	Rn.44178.2	6.43	P	4.78	A	4.82	A	6.24	P	4.97	A	5.99	P	86.2229	27.4741	28.2465	75.5835	31.3414	63.5579		3.13834	3.13834		0.972655	-1.02811		1.14076	1.14076		0.876606	-1.14076		0.444421	-2.25012		2.41162	2.41162		0.493116	-2.02792
1391995_at	Trim37_predicted: tripartite motif protein 37 (predicted)	BG377975	360592	Rn.11708.1	6.74	P	5.46	P	5.51	P	7.17	P	5.9	P	6.28	P	106.891	44.0173	45.5696	144.007	59.7141	77.7085		2.42839	2.42839		0.965936	-1.03526		0.742262	-1.34723		0.737135	-1.3566		0.586417	-1.70527		2.41162	2.41162		0.768438	-1.30134
1374625_at	Hes6: hairy and enhancer of split 6 (Drosophila)	AI176616	316626	Rn.11980.1	9.58	P	8.83	P	8.55	P	9.96	P	8.7	P	8.92	P	765.363	455.087	374.806	995.999	415.873	484.382		1.68179	1.68179		1.21419	1.21419		0.768438	-1.30134		1.09429	1.09429		0.773782	-1.29235		2.39496	2.39496		0.858565	-1.16473
1383210_at	Transcribed locus	BF554576		Rn.53920.2	6.07	P	6.23	P	5.68	P	6.99	P	5.73	P	5.99	P	67.1819	75.0614	51.2685	127.116	53.0765	63.5579		0.895025	-1.11729		1.46409	1.46409		0.528509	-1.89212		1.41421	1.41421		0.806642	-1.23971		2.39496	2.39496		0.835088	-1.19748
1373722_at	Kif20a_predicted: kinesin family member 20A (predicted)	BE111697	361308	Rn.22201.2	8.71	P	8.26	P	8.44	P	9.19	P	7.93	P	8.49	P	418.766	306.555	347.291	584.071	243.875	359.538		1.36604	1.36604		0.882703	-1.13288		0.716978	-1.39474		1.25701	1.25701		0.965936	-1.03526		2.39496	2.39496		0.678302	-1.47427
1383425_at	C5: complement component 5	BI290729	362119	Rn.21259.1	7.5	P	8.19	P	7.8	P	7.25	P	5.99	A	8.26	P	181.019	292.036	222.861	152.219	63.5579	306.555		0.619854	-1.61328		1.31039	1.31039		1.18921	1.18921		4.59479	4.59479		0.726986	-1.37554		2.39496	2.39496		0.20733	-4.82323
1383661_at	Transcribed locus	AA926037		Rn.15645.1	7.35	P	6.16	P	5.99	P	7.43	P	6.17	P	5.73	P	163.144	71.5064	63.5579	172.446	72.0037	53.0765		2.28153	2.28153		1.12506	1.12506		0.946058	-1.05702		0.993092	-1.00696		1.19748	1.19748		2.39496	2.39496		1.3566	1.3566
1382230_at	Klhdc8a: kelch domain containing 8A	BI296330	305096	Rn.3709.1	3.19	P	2.77	A	2.77	A	4.03	P	2.78	A	2.77	P	9.12611	6.82108	6.82108	16.3362	6.86852	6.82108		1.33793	1.33793		1	1		0.558644	-1.79005		0.993092	-1.00696		1	1		2.37841	2.37841		1.00696	1.00696
1394058_at	Transcribed locus	AI175573		Rn.28915.1	11.17	P	9.22	P	9.49	P	11	P	9.75	P	9.82	P	2304.12	596.344	719.076	2048	861.078	903.888		3.86375	3.86375		0.82932	-1.20581		1.12506	1.12506		0.692555	-1.44393		0.795536	-1.25701		2.37841	2.37841		0.952638	-1.04972
1376084_a_at	Espl1_predicted: extra spindle poles like 1 (S. cerevisiae) (predicted)	AI385371	315330	Rn.24582.1	7.45	P	7.03	P	6.9	P	8.06	P	6.81	P	7.44	P	174.853	130.69	119.428	266.871	112.206	173.645		1.33793	1.33793		1.09429	1.09429		0.655197	-1.52626		1.16473	1.16473		0.687771	-1.45397		2.37841	2.37841		0.646176	-1.54756
1368510_at	Gata1: GATA binding protein 1	NM_012764	25172	Rn.10024.1	3.97	P	3.79	A	3.39	A	4.7	P	3.45	A	3.56	A	15.6707	13.8326	10.4831	25.9921	10.9283	11.7942		1.13288	1.13288		1.31951	1.31951		0.602904	-1.65864		1.26576	1.26576		0.888843	-1.12506		2.37841	2.37841		0.926588	-1.07923
1385865_at	RGD1565004_predicted: similar to RIKEN cDNA 2510040D07 (predicted)	BM390351	501048	Rn.24652.2	5.74	P	5.61	P	5.51	P	6.45	P	5.2	P	5.92	P	53.4456	48.8403	45.5696	87.4266	36.7583	60.5477		1.09429	1.09429		1.07177	1.07177		0.61132	-1.6358		1.32869	1.32869		0.752623	-1.32869		2.37841	2.37841		0.607097	-1.64718
1384176_at	Rn.23503.1	BF419876		Rn.23503.1	4.69	P	4.47	P	3.9	A	6.02	P	4.77	P	4.45	P	25.8125	22.1618	14.9285	64.8934	27.2843	21.8566		1.16473	1.16473		1.48452	1.48452		0.397768	-2.51403		0.812252	-1.23114		0.68302	-1.46409		2.37841	2.37841		1.24833	1.24833
1376175_at	LOC498174: similar to NipSnap2 protein (Glioblastoma amplified sequence)	BF283433	498174	Rn.24959.1	6.18	P	5.79	P	4.87	P	7.3	P	6.05	P	5.85	P	72.5046	55.3304	29.2426	157.586	66.257	57.68		1.31039	1.31039		1.89212	1.89212		0.460094	-2.17347		0.835088	-1.19748		0.50698	-1.97247		2.37841	2.37841		1.1487	1.1487
1391442_at	Ehd3: EH-domain containing 3	AA957585	192249	Rn.7771.1	7.37	P	6.88	P	6.5	P	8.28	P	7.03	P	7.05	P	165.421	117.784	90.5097	310.834	130.69	132.514		1.40444	1.40444		1.30134	1.30134		0.532185	-1.87905		0.90125	-1.10957		0.68302	-1.46409		2.37841	2.37841		0.986233	-1.01396
1392157_at	Plxna2_predicted: plexin A2 (predicted)	BE106313	289392	Rn.35559.1	5.2	P	4.8	P	4.47	P	6.35	P	5.1	P	5.05	P	36.7583	27.8576	22.1618	81.5719	34.2968	33.1285		1.31951	1.31951		1.25701	1.25701		0.450625	-2.21914		0.812252	-1.23114		0.668964	-1.49485		2.37841	2.37841		1.03526	1.03526
1371976_at	LOC682248 /// LOC685545: hypothetical protein LOC682248 /// hypothetical protein LOC685545	AI102758	682248 /// 685545	Rn.8558.1	10.09	P	9.06	P	8.74	P	10.4	P	9.15	P	9.54	P	1089.92	533.742	427.565	1351.18	568.1	744.434		2.04202	2.04202		1.24833	1.24833		0.806642	-1.23971		0.939523	-1.06437		0.574349	-1.7411		2.37841	2.37841		0.76313	-1.31039
1368523_at	Cadps: Ca2+-dependent secretion activator	NM_013219	26989	Rn.9993.1	9.02	P	7.51	P	7.63	P	8.94	P	7.69	P	7.9	P	519.147	182.278	198.088	491.143	206.5	238.856		2.8481	2.8481		0.920188	-1.08673		1.05702	1.05702		0.882703	-1.13288		0.82932	-1.20581		2.37841	2.37841		0.864537	-1.15669
1390807_at	Ca5b: carbonic anhydrase VB, mitochondrial	BG375352	302669	Rn.22441.2	8.94	P	7.32	P	7.33	P	9.38	P	8.14	P	8.2	P	491.143	159.786	160.898	666.287	282.088	294.067		3.07375	3.07375		0.993092	-1.00696		0.737135	-1.3566		0.566442	-1.76541		0.547147	-1.82766		2.36199	2.36199		0.959264	-1.04247
1371556_at	Pias4: protein inhibitor of activated STAT, 4	BE108748	362827	Rn.12810.1	5.22	P	5.17	P	5.11	P	6.23	P	4.99	P	5.19	P	37.2715	36.0019	34.5353	75.0614	31.779	36.5044		1.03526	1.03526		1.04247	1.04247		0.496546	-2.01391		1.13288	1.13288		0.946058	-1.05702		2.36199	2.36199		0.870551	-1.1487
1372903_at	RGD1310360: similar to 3000004C01Rik protein	AI410054	303575	Rn.12616.1	7.42	P	6.64	P	6.51	P	7.7	P	6.46	P	6.97	P	171.255	99.7331	91.1392	207.937	88.0347	125.366		1.71713	1.71713		1.09429	1.09429		0.823591	-1.21419		1.13288	1.13288		0.726986	-1.37554		2.36199	2.36199		0.702222	-1.42405
1377573_at	Ca5b: carbonic anhydrase VB, mitochondrial	AI411132	302669	Rn.22441.1	9	P	6.78	P	7.14	P	8.8	P	7.56	P	7.84	P	512	109.896	141.044	445.722	188.706	229.126		4.65893	4.65893		0.779165	-1.28343		1.1487	1.1487		0.582367	-1.71713		0.615572	-1.6245		2.36199	2.36199		0.823591	-1.21419
1388255_x_at	RT1-CE5: RT1 class I, CE5	AJ243338	309607	Rn.39743.18	5.14	P	5.39	P	5.31	P	6.53	P	5.29	P	5.91	P	35.261	41.9326	39.6706	92.4115	39.1245	60.1295		0.840896	-1.18921		1.05702	1.05702		0.381565	-2.62079		1.07177	1.07177		0.659754	-1.51572		2.36199	2.36199		0.650671	-1.53688
1376185_at	Kifc1: kinesin family member C1	AW253880	294286	Rn.38181.1	7.98	P	7.8	P	7.56	P	8.25	P	7.01	P	7.79	P	252.476	222.861	188.706	304.437	128.89	221.322		1.13288	1.13288		1.18099	1.18099		0.82932	-1.20581		1.72907	1.72907		0.852635	-1.17283		2.36199	2.36199		0.582367	-1.71713
1372271_at	Rnpc1_predicted: RNA-binding region (RNP1, RRM) containing 1 (predicted)	AI172263	366262	Rn.17628.1	7.52	P	7.76	P	6.79	P	8.65	P	7.42	P	7.85	P	183.546	216.767	110.661	401.707	171.255	230.72		0.846745	-1.18099		1.95884	1.95884		0.456916	-2.18859		1.26576	1.26576		0.479632	-2.08493		2.34567	2.34567		0.742262	-1.34723
1368855_at	Ighmbp2: immunoglobulin mu binding protein 2	NM_031586	29532	Rn.23984.1	4.4	P	4.04	A	4.03	A	5.32	P	4.09	A	4.27	A	21.1121	16.4498	16.3362	39.9466	17.0299	19.2929		1.28343	1.28343		1.00696	1.00696		0.528509	-1.89212		0.965936	-1.03526		0.846745	-1.18099		2.34567	2.34567		0.882703	-1.13288
1367743_at	Pfkl: phosphofructokinase, liver, B-type	NM_013190	25741	Rn.16607.1	8.22	P	7.71	P	7.58	P	8.93	P	7.7	P	7.73	P	298.172	209.383	191.341	487.751	207.937	212.306		1.42405	1.42405		1.09429	1.09429		0.61132	-1.6358		1.00696	1.00696		0.90125	-1.10957		2.34567	2.34567		0.97942	-1.02101
1385076_at	LOC682343 /// LOC685209: similar to Zinc finger BED domain containing protein 4	BE120749	682343 /// 685209	Rn.53663.1	3.54	A	3.6	A	3.23	A	5.08	P	3.85	A	4.15	A	11.6318	12.1257	9.38268	33.8246	14.42	17.7531		0.959264	-1.04247		1.29235	1.29235		0.343885	-2.90795		0.840896	-1.18921		0.528509	-1.89212		2.34567	2.34567		0.812252	-1.23114
1394031_at	RGD1565583_predicted: similar to Protein C20orf129 homolog (predicted)	AA800742	311598	Rn.55931.1	5.67	P	4.89	P	4.54	P	5.63	P	4.4	P	5.06	P	50.9143	29.6508	23.2636	49.5221	21.1121	33.3589		1.71713	1.71713		1.27456	1.27456		1.02811	1.02811		1.40444	1.40444		0.697372	-1.43396		2.34567	2.34567		0.632878	-1.58008
1379021_a_at	Transcribed locus	AI170497		Rn.23517.2	4.08	A	4.01	A	4.24	A	4.81	A	3.58	A	4.26	A	16.9123	16.1113	18.8959	28.0514	11.9588	19.1597		1.04972	1.04972		0.852635	-1.17283		0.602904	-1.65864		1.34723	1.34723		0.986233	-1.01396		2.34567	2.34567		0.624165	-1.60214
1391012_at	Transcribed locus	BF283210		Rn.24714.1	7.08	P	6.58	P	6.32	P	7.52	P	6.29	P	6.51	P	135.298	95.6704	79.8932	183.546	78.249	91.1392		1.41421	1.41421		1.19748	1.19748		0.737135	-1.3566		1.22264	1.22264		0.876606	-1.14076		2.34567	2.34567		0.858565	-1.16473
1374775_at	Mki67_predicted: antigen identified by monoclonal antibody Ki-67 (predicted)	AI714002	291234	Rn.12774.1	12.12	P	11.69	P	11.68	P	12.44	P	11.21	P	12.13	P	4451.27	3304	3281.18	5556.65	2368.9	4482.23		1.34723	1.34723		1.00696	1.00696		0.80107	-1.24833		1.39474	1.39474		0.732043	-1.36604		2.34567	2.34567		0.528509	-1.89212
1372604_at	LOC686810 /// LOC688281 /// RGD1309808_predicted: similar to apolipoprotein L2; apolipoprotein L-II (predicted) /// similar to apolipoprotein L, 3 (predicted)	BI289459	362951 /// 686810 /// 688281	Rn.2438.1	11.6	P	9.25	P	9.33	P	10.67	P	9.45	P	9.09	P	3104.19	608.874	643.591	1629.26	699.413	544.958		5.09824	5.09824		0.946058	-1.05702		1.90528	1.90528		0.870551	-1.1487		1.18099	1.18099		2.32947	2.32947		1.28343	1.28343
1383506_at	Bcl11a: B-cell CLL/lymphoma 11A (zinc finger protein)	AW254062	305589	Rn.16729.1	4.13	A	4.63	A	4.06	A	5.36	A	4.14	A	4.13	A	17.5087	24.761	16.6795	41.0696	17.6305	17.5087		0.707107	-1.41421		1.48452	1.48452		0.426317	-2.34567		1.40444	1.40444		0.952638	-1.04972		2.32947	2.32947		1.00696	1.00696
1375983_at	Mamdc2: MAM domain containing 2	AI234287	309410	Rn.23790.1	6.93	P	5.32	A	5.17	P	6.19	P	4.97	P	4.97	P	121.938	39.9466	36.0019	73.0089	31.3414	31.3414		3.05252	3.05252		1.10957	1.10957		1.67018	1.67018		1.27456	1.27456		1.1487	1.1487		2.32947	2.32947		1	1
1373649_at	LOC687381 /// LOC691853: similar to COX10 homolog, cytochrome c oxidase assembly protein, heme A: farnesyltransferase	AI453889	687381 /// 691853	Rn.36639.1	6.46	P	5.94	P	6.04	P	7.15	P	5.93	P	6.15	P	88.0347	61.3929	65.7993	142.025	60.9688	71.0124		1.43396	1.43396		0.933033	-1.07177		0.619854	-1.61328		1.00696	1.00696		0.926588	-1.07923		2.32947	2.32947		0.858565	-1.16473
1394419_at	RGD1309107: similar to RIKEN cDNA 6530401L14 gene	BE109109	296060	Rn.51673.1	9.72	P	9.21	P	9.39	P	9.81	P	8.59	P	9.32	P	843.357	592.224	670.921	897.644	385.343	639.145		1.42405	1.42405		0.882703	-1.13288		0.939523	-1.06437		1.53688	1.53688		1.04972	1.04972		2.32947	2.32947		0.602904	-1.65864
1396401_at	Rbm17: RNA binding motif protein 17	AW433899	291295	Rn.48049.1	6.33	P	6.05	P	5.83	P	6.75	P	5.53	P	5.46	P	80.4489	66.257	56.8859	107.635	46.2057	44.0173		1.21419	1.21419		1.16473	1.16473		0.747425	-1.33793		1.43396	1.43396		1.29235	1.29235		2.32947	2.32947		1.04972	1.04972
1398553_at	Tmed5: transmembrane emp24 protein transport domain containing 5	AI137113	289883	Rn.27318.1	6.98	P	7.09	P	5.89	P	8.36	P	7.14	P	7.82	P	126.238	136.239	59.3016	328.557	141.044	225.972		0.926588	-1.07923		2.2974	2.2974		0.384219	-2.60268		0.965936	-1.03526		0.262429	-3.81055		2.32947	2.32947		0.624165	-1.60214
1392118_at	Transcribed locus	BE099845		Rn.21939.1	2.91	P	3.36	P	3.16	P	4.85	P	3.63	P	5.27	P	7.51618	10.2674	8.9383	28.84	12.3805	38.5859		0.732043	-1.36604		1.1487	1.1487		0.260616	-3.83706		0.82932	-1.20581		0.231647	-4.31691		2.32947	2.32947		0.320856	-3.11666
1367682_at	Mdk: midkine	NM_030859	81517	Rn.17447.1	9.68	P	8.87	P	8.84	P	9.94	P	8.72	P	8.8	P	820.296	467.882	458.253	982.286	421.679	445.722		1.75321	1.75321		1.02101	1.02101		0.835088	-1.19748		1.10957	1.10957		1.02811	1.02811		2.32947	2.32947		0.946058	-1.05702
1390508_at	Transcribed locus	BI284393		Rn.1589.1	10.77	P	9.52	P	9.44	P	10.94	P	9.72	P	10.07	P	1746.2	734.185	694.581	1964.57	843.357	1074.91		2.37841	2.37841		1.05702	1.05702		0.888843	-1.12506		0.870551	-1.1487		0.646176	-1.54756		2.32947	2.32947		0.784584	-1.27456
1387378_at	Fcnb: ficolin B	NM_053634	114091	Rn.48281.1	5.38	P	5.5	A	5.69	P	6.16	P	4.95	A	5.15	P	41.6429	45.2548	51.6251	71.5064	30.91	35.5062		0.920188	-1.08673		0.876606	-1.14076		0.582367	-1.71713		1.46409	1.46409		1.45397	1.45397		2.31338	2.31338		0.870551	-1.1487
1373468_at	Transcribed locus	BI295896		Rn.34053.1	6.27	A	5.99	A	5.87	A	7.04	A	5.83	A	5.88	A	77.1717	63.5579	58.4852	131.599	56.8859	58.892		1.21419	1.21419		1.08673	1.08673		0.586417	-1.70527		1.11729	1.11729		0.993092	-1.00696		2.31338	2.31338		0.965936	-1.03526
1372803_at	RGD1305689: similar to DNA segment, Chr 14, ERATO Doi 449, expressed	BF281969	290529	Rn.35882.1	10.58	P	9.85	P	9.87	P	11.39	P	10.18	P	10.28	P	1530.73	922.88	935.763	2683.69	1160.07	1243.34		1.65864	1.65864		0.986233	-1.01396		0.570382	-1.75321		0.795536	-1.25701		0.752623	-1.32869		2.31338	2.31338		0.933033	-1.07177
1387434_at	Slc22a4: solute carrier family 22 (organic cation transporter), member 4	NM_022270	64037	Rn.54434.1	5.18	P	4.66	P	4.87	P	6	P	4.79	P	4.99	P	36.2523	25.2813	29.2426	64	27.6652	31.779		1.43396	1.43396		0.864537	-1.15669		0.566442	-1.76541		0.913831	-1.09429		0.920188	-1.08673		2.31338	2.31338		0.870551	-1.1487
1381269_at	Transcribed locus	AI548721		Rn.41629.1	9.25	P	8.27	P	8.35	P	9.64	P	8.43	P	9.02	P	608.874	308.687	326.288	797.865	344.892	519.147		1.97247	1.97247		0.946058	-1.05702		0.76313	-1.31039		0.895025	-1.11729		0.628507	-1.59107		2.31338	2.31338		0.664343	-1.50525
1390498_at	Transcribed locus	AI230554		Rn.23623.1	4.53	P	3.04	A	3.51	A	5.06	P	3.85	P	3.83	P	23.1029	8.22491	11.3924	33.3589	14.42	14.2215		2.80889	2.80889		0.721965	-1.38511		0.692555	-1.44393		0.570382	-1.75321		0.80107	-1.24833		2.31338	2.31338		1.01396	1.01396
1367977_at	Snca: synuclein, alpha	NM_019169	29219	Rn.1827.1	6.41	A	5.37	A	5.29	A	6.63	P	5.42	A	5.45	A	85.0359	41.3553	39.1245	99.0442	42.8137	43.7133		2.05623	2.05623		1.05702	1.05702		0.858565	-1.16473		0.965936	-1.03526		0.895025	-1.11729		2.31338	2.31338		0.97942	-1.02101
1380377_at	Btk: Bruton agammaglobulinemia tyrosine kinase	AI113328	367901	Rn.26996.1	3.52	P	2.94	P	3.43	P	4.08	P	2.87	P	3.26	P	11.4716	7.67411	10.7779	16.9123	7.31065	9.57983		1.49485	1.49485		0.712025	-1.40444		0.678302	-1.47427		1.04972	1.04972		1.12506	1.12506		2.31338	2.31338		0.76313	-1.31039
1391948_at	Bcl11b_predicted: B-cell leukemia/lymphoma 11B (predicted)	BM390227	314423	Rn.52873.1	2.5	A	2.87	A	2.22	A	3.51	A	2.3	A	2.59	A	5.65685	7.31065	4.65893	11.3924	4.92458	6.02099		0.773782	-1.29235		1.56917	1.56917		0.496546	-2.01391		1.48452	1.48452		0.773782	-1.29235		2.31338	2.31338		0.817902	-1.22264
1395237_at	Eif5b /// LOC686553 /// LOC689581: eukaryotic translation initiation factor 5B /// similar to Eukaryotic translation initiation factor 5B (eIF-5B) (Translation initiation factor IF-2)	BE117773	308306 /// 686553 /// 689581	Rn.50811.1	10.68	P	10.04	P	9.13	P	11.42	P	10.21	P	10.43	P	1640.59	1052.79	560.278	2740.08	1184.45	1379.57		1.55833	1.55833		1.87905	1.87905		0.598739	-1.67018		0.888843	-1.12506		0.406126	-2.46229		2.31338	2.31338		0.858565	-1.16473
1383152_at	RGD1308955: similar to Cc1-9	BF544427	293628	Rn.27342.1	10.15	P	9.04	P	9.11	P	10.57	P	9.37	P	9.51	P	1136.2	526.394	552.565	1520.15	661.685	729.114		2.15846	2.15846		0.952638	-1.04972		0.747425	-1.33793		0.795536	-1.25701		0.757858	-1.31951		2.2974	2.2974		0.907519	-1.10191
1379479_at	Kif4: kinesin family member 4	AA859926	84393	Rn.22652.1	6.28	P	6.07	P	5.86	P	6.55	P	5.35	P	6.07	P	77.7085	67.1819	58.0812	93.7015	40.7859	67.1819		1.15669	1.15669		1.15669	1.15669		0.82932	-1.20581		1.64718	1.64718		0.864537	-1.15669		2.2974	2.2974		0.607097	-1.64718
1393520_at	Rn.34414.1	AA850272		Rn.34414.1	2.99	P	3.47	P	3.17	P	5.23	P	4.03	P	3.54	P	7.94474	11.0809	9.00047	37.5307	16.3362	11.6318		0.716978	-1.39474		1.23114	1.23114		0.211686	-4.72397		0.678302	-1.47427		0.773782	-1.29235		2.2974	2.2974		1.40444	1.40444
1384944_at	Bcl11b_predicted: B-cell leukemia/lymphoma 11B (predicted)	BE116855	314423	Rn.52748.1	3.37	A	4.22	A	3.89	P	4.58	A	3.38	A	3.26	A	10.3388	18.6357	14.8254	23.9176	10.4107	9.57983		0.554785	-1.8025		1.25701	1.25701		0.432269	-2.31338		1.79005	1.79005		1.54756	1.54756		2.2974	2.2974		1.08673	1.08673
1372916_at	Mrps27_predicted: mitochondrial ribosomal protein S27 (predicted)	BI295139	361883	Rn.6619.1	8.42	P	7.57	P	7.39	P	8.65	P	7.45	P	7.76	P	342.509	190.019	167.73	401.707	174.853	216.767		1.8025	1.8025		1.13288	1.13288		0.852635	-1.17283		1.08673	1.08673		0.773782	-1.29235		2.2974	2.2974		0.806642	-1.23971
1393466_at	RGD1563673_predicted: similar to EAPG6122 (predicted)	BF411837	362616	Rn.16127.1	7.25	P	6.56	P	6.13	P	7.74	P	6.54	P	6.97	P	152.219	94.3532	70.0348	213.783	93.0542	125.366		1.61328	1.61328		1.34723	1.34723		0.712025	-1.40444		1.01396	1.01396		0.558644	-1.79005		2.2974	2.2974		0.742262	-1.34723
1384233_at	Rn.15616.1	BE107090		Rn.15616.1	4.27	P	4.12	P	4.12	P	5.18	P	3.98	P	4.17	P	19.2929	17.3878	17.3878	36.2523	15.7797	18.0009		1.10957	1.10957		1	1		0.532185	-1.87905		1.10191	1.10191		0.965936	-1.03526		2.2974	2.2974		0.876606	-1.14076
1382472_at	Rn.36857.1	AI502459		Rn.36857.1	8.43	P	8.11	P	7.62	P	9.29	P	8.09	P	8.33	P	344.892	276.282	196.72	625.992	272.479	321.795		1.24833	1.24833		1.40444	1.40444		0.550953	-1.81504		1.01396	1.01396		0.61132	-1.6358		2.2974	2.2974		0.846745	-1.18099
1377955_at	CDNA clone IMAGE:7383152	AI137602		Rn.18207.1	10.26	P	8.58	P	8.59	P	10.1	P	8.9	P	9.22	P	1226.22	382.681	385.343	1097.5	477.713	596.344		3.20428	3.20428		0.993092	-1.00696		1.11729	1.11729		0.80107	-1.24833		0.646176	-1.54756		2.2974	2.2974		0.80107	-1.24833
1395884_at	Angel2_predicted: angel homolog 2 (Drosophila) (predicted)	BF414572	305035	Rn.63492.1	4.75	P	3.85	A	4.13	A	5.31	P	4.11	P	4.2	A	26.9087	14.42	17.5087	39.6706	17.2677	18.3792		1.86607	1.86607		0.823591	-1.21419		0.678302	-1.47427		0.835088	-1.19748		0.952638	-1.04972		2.2974	2.2974		0.939523	-1.06437
1367857_at	Fads1: fatty acid desaturase 1	NM_053445	84575	Rn.28161.1	9.1	P	8.75	P	8.79	P	9.81	P	8.62	P	8.71	P	548.748	430.539	442.643	897.644	393.44	418.766		1.27456	1.27456		0.972655	-1.02811		0.61132	-1.6358		1.09429	1.09429		1.05702	1.05702		2.28153	2.28153		0.939523	-1.06437
1372344_at	Hbs1l: Hbs1-like (S. cerevisiae)	AI175760	293408	Rn.2852.1	10.4	P	9.4	P	9.27	P	10.64	P	9.45	P	9.68	P	1351.18	675.588	617.374	1595.73	699.413	820.296		2	2		1.09429	1.09429		0.846745	-1.18099		0.965936	-1.03526		0.752623	-1.32869		2.28153	2.28153		0.852635	-1.17283
1375382_at	Mdc1: mediator of DNA damage checkpoint 1	BE120346	309595	Rn.24901.1	7.06	P	6.85	P	6.71	P	8.06	P	6.87	P	7.6	P	133.436	115.36	104.691	266.871	116.97	194.012		1.15669	1.15669		1.10191	1.10191		0.5	-2		0.986233	-1.01396		0.539614	-1.85318		2.28153	2.28153		0.602904	-1.65864
1392593_a_at	RGD1309896_predicted: similar to KIAA1205 protein (predicted)	AI555789	361569	Rn.22234.2	4.65	P	4.91	P	4.73	P	5.7	P	4.51	P	5.14	P	25.1067	30.0647	26.5382	51.9842	22.7848	35.261		0.835088	-1.19748		1.13288	1.13288		0.482968	-2.07053		1.31951	1.31951		0.752623	-1.32869		2.28153	2.28153		0.646176	-1.54756
1368651_at	Pklr: pyruvate kinase, liver and red blood cell	M17685	24651	Rn.48821.1	5.51	P	6	P	4.65	P	5.48	P	4.29	P	3.79	P	45.5696	64	25.1067	44.6318	19.5622	13.8326		0.712025	-1.40444		2.54912	2.54912		1.02101	1.02101		3.27161	3.27161		1.81504	1.81504		2.28153	2.28153		1.41421	1.41421
1374074_at	Cdc37l1: cell division cycle 37 homolog (S. cerevisiae)-like 1	BF285292	293886	Rn.19147.1	7.89	P	7.74	P	7.66	P	8.33	P	7.14	P	7.64	P	237.207	213.783	202.251	321.795	141.044	199.466		1.10957	1.10957		1.05702	1.05702		0.737135	-1.3566		1.51572	1.51572		1.01396	1.01396		2.28153	2.28153		0.707107	-1.41421
1391798_at	Transcribed locus	BF564518		Rn.48475.1	4.96	P	4.01	P	3.72	P	5.19	P	4.01	P	4.13	P	31.125	16.1113	13.1775	36.5044	16.1113	17.5087		1.93187	1.93187		1.22264	1.22264		0.852635	-1.17283		1	1		0.752623	-1.32869		2.26577	2.26577		0.920188	-1.08673
1370614_s_at	Stk39: serine/threonine kinase 39, STE20/SPS1 homolog (yeast)	AF068261	54348	Rn.82713.1	7.26	P	6.41	P	6.32	P	7.95	P	6.77	P	7.04	P	153.277	85.0359	79.8932	247.28	109.137	131.599		1.8025	1.8025		1.06437	1.06437		0.619854	-1.61328		0.779165	-1.28343		0.607097	-1.64718		2.26577	2.26577		0.82932	-1.20581
1374893_at	Transcribed locus	BG380384		Rn.13295.1	8.55	P	7.43	P	7.21	P	8.65	P	7.47	P	7.78	P	374.806	172.446	148.056	401.707	177.294	219.793		2.17347	2.17347		1.16473	1.16473		0.933033	-1.07177		0.972655	-1.02811		0.673617	-1.48452		2.26577	2.26577		0.806642	-1.23971
1398016_at	Scd2: stearoyl-Coenzyme A desaturase 2	BI850137	83792	Rn.66162.1	3.65	P	2.85	A	2.91	A	4.07	P	2.89	A	2.87	A	12.5533	7.21	7.51618	16.7955	7.4127	7.31065		1.7411	1.7411		0.959264	-1.04247		0.747425	-1.33793		0.972655	-1.02811		1.02811	1.02811		2.26577	2.26577		1.01396	1.01396
1389104_s_at	Prdm2: PR domain containing 2, with ZNF domain	BF388420	313678	Rn.20396.1	4.97	P	5.05	P	4.02	P	6.81	P	5.63	P	6.12	P	31.3414	33.1285	16.2234	112.206	49.5221	69.551		0.946058	-1.05702		2.04202	2.04202		0.279322	-3.5801		0.668964	-1.49485		0.233258	-4.28709		2.26577	2.26577		0.712025	-1.40444
1376849_at	Usp48: ubiquitin specific protease 48	BM384872	362636	Rn.40620.1	6.92	P	7.05	P	6.91	P	8	P	6.82	P	6.92	P	121.095	132.514	120.259	256	112.986	121.095		0.913831	-1.09429		1.10191	1.10191		0.473029	-2.11404		1.17283	1.17283		0.993092	-1.00696		2.26577	2.26577		0.933033	-1.07177
1374779_at	F13a1: Coagulation factor XIII, A1 subunit	BM388525	60327	Rn.22460.1	8.92	P	7.86	P	7.08	P	9.9	P	8.72	P	8.27	P	484.382	232.325	135.298	955.426	421.679	308.687		2.08493	2.08493		1.71713	1.71713		0.50698	-1.97247		0.550953	-1.81504		0.438303	-2.28153		2.26577	2.26577		1.36604	1.36604
1388954_at	RGD1306717_predicted: similar to hypothetical protein MGC25461 (predicted)	BI295749	311257	Rn.40316.1	6.19	P	5.45	P	5.58	P	6.41	P	5.23	P	5.19	P	73.0089	43.7133	47.8352	85.0359	37.5307	36.5044		1.67018	1.67018		0.913831	-1.09429		0.858565	-1.16473		1.16473	1.16473		1.31039	1.31039		2.26577	2.26577		1.02811	1.02811
1384195_at	LOC680866 /// LOC682422: similar to transmembrane protein 45a	BM388427	680866 /// 682422	Rn.7765.1	7.27	P	6.88	P	6.96	P	7.69	P	6.52	P	7.01	P	154.343	117.784	124.5	206.5	91.7731	128.89		1.31039	1.31039		0.946058	-1.05702		0.747425	-1.33793		1.28343	1.28343		0.965936	-1.03526		2.25012	2.25012		0.712025	-1.40444
1381474_at	Mbnl3_predicted: muscleblind-like 3 (Drosophila) (predicted)	AI010322	302492	Rn.17557.1	6.89	P	5.54	P	5.89	P	7.24	P	6.07	P	6.36	P	118.603	46.5271	59.3016	151.167	67.1819	82.1393		2.54912	2.54912		0.784584	-1.27456		0.784584	-1.27456		0.692555	-1.44393		0.721965	-1.38511		2.25012	2.25012		0.817902	-1.22264
1398821_s_at	Mylk2: myosin light chain kinase 2, skeletal muscle	AA924075	117558	Rn.54631.1	5.8	P	4.58	A	4.58	P	6.45	P	5.28	P	5.6	P	55.7152	23.9176	23.9176	87.4266	38.8542	48.5029		2.32947	2.32947		1	1		0.63728	-1.56917		0.615572	-1.6245		0.493116	-2.02792		2.25012	2.25012		0.80107	-1.24833
1376485_at	Traip_predicted: TRAF-interacting protein (predicted)	BG377082	367167	Rn.8891.1	6.09	P	5.57	P	5.2	P	6.21	P	5.04	P	5.53	P	68.1197	47.5048	36.7583	74.028	32.8996	46.2057		1.43396	1.43396		1.29235	1.29235		0.920188	-1.08673		1.44393	1.44393		0.795536	-1.25701		2.25012	2.25012		0.712025	-1.40444
1370345_at	Ccnb1: cyclin B1	L11995	25203	Rn.9232.1	10.07	P	9.26	P	9.28	P	9.91	P	8.74	P	9.31	P	1074.91	613.109	621.668	962.071	427.565	634.73		1.75321	1.75321		0.986233	-1.01396		1.11729	1.11729		1.43396	1.43396		0.97942	-1.02101		2.25012	2.25012		0.673617	-1.48452
1381829_at	LOC683524 /// LOC685082: similar to zinc finger protein 318 isoform 1	AI227744	683524 /// 685082	Rn.53657.1	5.61	P	5.08	A	4.77	A	6.51	P	5.34	A	6.36	P	48.8403	33.8246	27.2843	91.1392	40.5042	82.1393		1.44393	1.44393		1.23971	1.23971		0.535887	-1.86607		0.835088	-1.19748		0.332171	-3.01049		2.25012	2.25012		0.493116	-2.02792
1379385_at	Tssc1: tumor suppressing subtransferable candidate 1	AW534879	362721	Rn.2870.1	7.1	P	6.48	P	6.53	P	7.43	P	6.26	A	6.68	P	137.187	89.2636	92.4115	172.446	76.6386	102.537		1.53688	1.53688		0.965936	-1.03526		0.795536	-1.25701		1.16473	1.16473		0.90125	-1.10957		2.25012	2.25012		0.747425	-1.33793
1394746_at	Herc1_predicted: hect (homologous to the E6-AP (UBE3A) carboxyl terminus) domain and RCC1 (CHC1)-like domain (RLD) 1 (predicted)	AI180352	315771	Rn.44106.1	5.13	P	5.06	P	3.61	A	6.08	P	4.91	P	5.4	P	35.0174	33.3589	12.2101	67.6492	30.0647	42.2243		1.04972	1.04972		2.73208	2.73208		0.517632	-1.93187		1.10957	1.10957		0.289172	-3.45815		2.25012	2.25012		0.712025	-1.40444
1382688_at	RGD1359361: mitochondrial carrier domain containing protein RGD1359361	AI229706	306000	Rn.18468.1	7.64	P	7.35	P	6.62	P	8.97	P	7.8	P	8.37	P	199.466	163.144	98.36	501.463	222.861	330.842		1.22264	1.22264		1.65864	1.65864		0.397768	-2.51403		0.732043	-1.36604		0.297302	-3.36359		2.25012	2.25012		0.673617	-1.48452
1371021_at	Arsb: arylsulfatase B	AW917073	25227	Rn.10687.1	7.59	P	7.26	P	7.58	P	8.62	P	7.45	P	7.85	P	192.672	153.277	191.341	393.44	174.853	230.72		1.25701	1.25701		0.80107	-1.24833		0.48971	-2.04202		0.876606	-1.14076		0.82932	-1.20581		2.25012	2.25012		0.757858	-1.31951
1381774_at	Transcribed locus	BE095849		Rn.26587.1	5.99	A	5.13	P	5.08	A	6.23	P	5.07	A	4.89	A	63.5579	35.0174	33.8246	75.0614	33.5909	29.6508		1.81504	1.81504		1.03526	1.03526		0.846745	-1.18099		1.04247	1.04247		1.14076	1.14076		2.23457	2.23457		1.13288	1.13288
1373685_at	RGD1565715_predicted: similar to low density lipoprotein receptor-related protein binding protein (predicted)	BI291430	361149	Rn.21120.1	6.88	P	6.07	P	5.84	P	7.07	P	5.91	P	5.66	P	117.784	67.1819	57.2816	134.364	60.1295	50.5626		1.75321	1.75321		1.17283	1.17283		0.876606	-1.14076		1.11729	1.11729		1.13288	1.13288		2.23457	2.23457		1.18921	1.18921
1390823_at	Transcribed locus	AA924839		Rn.8366.1	8.87	P	7.71	P	8.09	P	8.95	P	7.79	P	7.86	P	467.882	209.383	272.479	494.559	221.322	232.325		2.23457	2.23457		0.768438	-1.30134		0.946058	-1.05702		0.946058	-1.05702		1.17283	1.17283		2.23457	2.23457		0.952638	-1.04972
1373407_at	Transcribed locus	BM386604		Rn.22242.1	8.8	P	7.71	P	7.85	P	8.99	P	7.83	P	8	P	445.722	209.383	230.72	508.463	227.544	256		2.12874	2.12874		0.907519	-1.10191		0.876606	-1.14076		0.920188	-1.08673		0.90125	-1.10957		2.23457	2.23457		0.888843	-1.12506
1372518_at	Fbln1_predicted: fibulin 1 (predicted)	AI176918	315191	Rn.9375.1	8.75	P	8.78	P	8.88	P	9.38	P	8.22	P	8.71	P	430.539	439.586	471.136	666.287	298.172	418.766		0.97942	-1.02101		0.933033	-1.07177		0.646176	-1.54756		1.47427	1.47427		1.12506	1.12506		2.23457	2.23457		0.712025	-1.40444
1391654_at	Rn.43880.1	BF399329		Rn.43880.1	6.98	P	5.25	P	5.29	P	6.57	P	5.41	P	4.71	P	126.238	38.0546	39.1245	95.0095	42.5179	26.1729		3.31728	3.31728		0.972655	-1.02811		1.32869	1.32869		0.895025	-1.11729		1.49485	1.49485		2.23457	2.23457		1.6245	1.6245
1367985_at	Alas2: aminolevulinic acid synthase 2	NM_013197	25748	Rn.32517.1	10.97	P	9.38	P	8.77	P	11.06	P	9.9	P	9.53	P	2005.85	666.287	436.549	2134.97	955.426	739.292		3.01049	3.01049		1.52626	1.52626		0.939523	-1.06437		0.697372	-1.43396		0.590496	-1.69349		2.23457	2.23457		1.29235	1.29235
1396763_at	Transcribed locus	BF412954		Rn.62204.1	3.47	P	4.1	P	3.88	P	4.66	P	3.5	P	3.22	P	11.0809	17.1484	14.723	25.2813	11.3137	9.31787		0.646176	-1.54756		1.16473	1.16473		0.438303	-2.28153		1.51572	1.51572		1.58008	1.58008		2.23457	2.23457		1.21419	1.21419
1367695_at	Qdpr: quinoid dihydropteridine reductase	NM_022390	64192	Rn.241.1	11.23	P	10.3	P	10.14	P	11.3	P	10.14	P	10.37	P	2401.97	1260.69	1128.35	2521.38	1128.35	1323.37		1.90528	1.90528		1.11729	1.11729		0.952638	-1.04972		1.11729	1.11729		0.852635	-1.17283		2.23457	2.23457		0.852635	-1.17283
1375197_at	LOC686951: similar to ubiquinol-cytochrome c reductase subunit	BG665384	686951	Rn.3254.1	12.78	P	12.02	P	11.8	P	12.98	P	11.83	P	11.86	P	7033.37	4153.18	3565.78	8079.22	3640.7	3717.2		1.69349	1.69349		1.16473	1.16473		0.870551	-1.1487		1.14076	1.14076		0.959264	-1.04247		2.21914	2.21914		0.97942	-1.02101
1373439_at	Transcribed locus	AI178491		Rn.6499.1	11.65	P	10.89	P	10.91	P	11.93	P	10.78	P	11.02	P	3213.66	1897.65	1924.14	3902.01	1758.34	2076.59		1.69349	1.69349		0.986233	-1.01396		0.823591	-1.21419		1.07923	1.07923		0.926588	-1.07923		2.21914	2.21914		0.846745	-1.18099
1393440_at	Transcribed locus	AI071835		Rn.20652.1	4.3	P	2.64	A	2.68	A	3.8	P	2.65	A	2.67	A	19.6983	6.23332	6.40856	13.9288	6.27667	6.36429		3.16017	3.16017		0.972655	-1.02811		1.41421	1.41421		0.993092	-1.00696		1.00696	1.00696		2.21914	2.21914		0.986233	-1.01396
1370138_at	Lef1: lymphoid enhancer binding factor 1	NM_130429	161452	Rn.21926.1	2.7	A	2.68	A	2.71	A	3.85	P	2.7	A	2.73	P	6.49802	6.40856	6.54322	14.42	6.49802	6.63456		1.01396	1.01396		0.97942	-1.02101		0.450625	-2.21914		0.986233	-1.01396		0.986233	-1.01396		2.21914	2.21914		0.97942	-1.02101
1382937_at	LOC687360 /// LOC689210: similar to SAM pointed domain containing ets transcription factor	BE113837	687360 /// 689210	Rn.52247.1	7.97	P	7.21	P	7.03	P	8.19	P	7.04	P	7.16	P	250.732	148.056	130.69	292.036	131.599	143.013		1.69349	1.69349		1.13288	1.13288		0.858565	-1.16473		1.12506	1.12506		0.913831	-1.09429		2.21914	2.21914		0.920188	-1.08673
1383926_at	Bub1b: budding uninhibited by benzimidazoles 1 homolog, beta (S. cerevisiae)	BF557145	171576	Rn.12911.1	8.66	P	8.23	P	8.34	P	9.06	P	7.91	P	8.34	P	404.501	300.246	324.034	533.742	240.518	324.034		1.34723	1.34723		0.926588	-1.07923		0.757858	-1.31951		1.24833	1.24833		1	1		2.21914	2.21914		0.742262	-1.34723
1393106_x_at	Gtf2f1: general transcription factor IIF, polypeptide 1	BF420770	316123	Rn.37640.1	8.06	P	7.83	P	7.74	P	8.64	P	7.49	A	7.45	P	266.871	227.544	213.783	398.932	179.769	174.853		1.17283	1.17283		1.06437	1.06437		0.668964	-1.49485		1.26576	1.26576		1.22264	1.22264		2.21914	2.21914		1.02811	1.02811
1379747_at	Prss35: Protease, serine, 35	AA866443	315866	Rn.22637.1	7.11	P	7.89	P	8.18	P	6.59	P	5.44	P	7.73	P	138.141	237.207	290.018	96.3358	43.4113	212.306		0.582367	-1.71713		0.817902	-1.22264		1.43396	1.43396		5.46416	5.46416		1.36604	1.36604		2.21914	2.21914		0.204476	-4.89056
1384280_at	Transcribed locus	AA964152		Rn.76232.2	10.29	P	9.75	P	9.85	P	10.28	P	9.13	P	9.77	P	1251.98	861.078	922.88	1243.34	560.278	873.098		1.45397	1.45397		0.933033	-1.07177		1.00696	1.00696		1.53688	1.53688		1.05702	1.05702		2.21914	2.21914		0.641713	-1.55833
1368782_at	Sstr2: somatostatin receptor 2	NM_019348	54305	Rn.9929.1	6.95	P	6.15	P	5.96	P	7.31	P	6.16	P	7.02	P	123.64	71.0124	62.2499	158.683	71.5064	129.787		1.7411	1.7411		1.14076	1.14076		0.779165	-1.28343		0.993092	-1.00696		0.479632	-2.08493		2.21914	2.21914		0.550953	-1.81504
1368249_at	Klf15: Kruppel-like factor 15	NM_053536	85497	Rn.24978.1	9.36	P	7.8	P	7.16	P	9.39	P	8.25	P	8.35	P	657.114	222.861	143.013	670.921	304.437	326.288		2.94854	2.94854		1.55833	1.55833		0.97942	-1.02101		0.732043	-1.36604		0.438303	-2.28153		2.20381	2.20381		0.933033	-1.07177
1398206_at	Transcribed locus	BE109223		Rn.53080.1	4.97	A	5.28	A	3.92	A	7.54	P	6.4	P	6.46	P	31.3414	38.8542	15.1369	186.108	84.4485	88.0347		0.806642	-1.23971		2.56685	2.56685		0.168404	-5.93809		0.460094	-2.17347		0.171943	-5.81589		2.20381	2.20381		0.959264	-1.04247
1396561_x_at	Piga: phosphatidylinositol glycan, class A	BF409296	363464	Rn.61305.1	5.16	P	4.24	P	4.58	P	5.45	P	4.31	P	4.48	P	35.7532	18.8959	23.9176	43.7133	19.8353	22.3159		1.89212	1.89212		0.790041	-1.26576		0.817902	-1.22264		0.952638	-1.04972		1.07177	1.07177		2.20381	2.20381		0.888843	-1.12506
1367764_at	Ccng1: cyclin G1	NM_012923	25405	Rn.5834.1	11.67	P	10.6	P	11.02	P	11.34	P	10.2	P	10.59	P	3258.52	1552.09	2076.59	2592.27	1176.27	1541.37		2.09943	2.09943		0.747425	-1.33793		1.25701	1.25701		1.31951	1.31951		1.34723	1.34723		2.20381	2.20381		0.76313	-1.31039
1374449_at	Cdca3 /// RGD1562067_predicted: cell division cycle associated 3 /// similar to cell division cycle associated 3 (predicted)	BF417638	297594 /// 501134	Rn.3246.1	9.23	P	8.92	P	8.83	P	9.48	P	8.34	P	9.26	P	600.491	484.382	455.087	714.109	324.034	613.109		1.23971	1.23971		1.06437	1.06437		0.840896	-1.18921		1.49485	1.49485		0.742262	-1.34723		2.20381	2.20381		0.528509	-1.89212
1385429_at	Transcribed locus	AA957452		Rn.9285.1	6.08	P	5.61	P	5.5	P	6.74	P	5.6	P	5.67	P	67.6492	48.8403	45.2548	106.891	48.5029	50.9143		1.38511	1.38511		1.07923	1.07923		0.632878	-1.58008		1.00696	1.00696		0.888843	-1.12506		2.20381	2.20381		0.952638	-1.04972
1371151_at	Cpa3: carboxypeptidase A3	U67914	54242	Rn.10700.1	7.38	P	7.19	P	7.3	P	7.14	P	6	P	6.85	P	166.572	146.018	157.586	141.044	64	115.36		1.14076	1.14076		0.926588	-1.07923		1.18099	1.18099		2.28153	2.28153		1.36604	1.36604		2.20381	2.20381		0.554785	-1.8025
1374219_at	Disp1_predicted: dispatched homolog 1 (Drosophila) (predicted)	BI295135	289338	Rn.41748.1	5.38	P	4.99	A	4.94	P	6.07	P	4.93	P	4.79	A	41.6429	31.779	30.6965	67.1819	30.4844	27.6652		1.31039	1.31039		1.03526	1.03526		0.619854	-1.61328		1.04247	1.04247		1.10957	1.10957		2.20381	2.20381		1.10191	1.10191
1388687_at	Dhdds: dehydrodolichyl diphosphate synthase	BI274588	298541	Rn.24616.1	6.35	P	5.91	P	5.62	P	6.93	P	5.79	P	5.67	P	81.5719	60.1295	49.18	121.938	55.3304	50.9143		1.3566	1.3566		1.22264	1.22264		0.668964	-1.49485		1.08673	1.08673		0.965936	-1.03526		2.20381	2.20381		1.08673	1.08673
1388411_at	RGD1304593_predicted: similar to expressed sequence C77668 (predicted)	BE111839	361988	Rn.11507.1	6.59	P	6.26	A	5.61	A	7.63	P	6.49	A	6.43	A	96.3358	76.6386	48.8403	198.088	89.8845	86.2229		1.25701	1.25701		1.56917	1.56917		0.486327	-2.05623		0.852635	-1.17283		0.566442	-1.76541		2.20381	2.20381		1.04247	1.04247
1378362_at	LOC680404 /// LOC684921: similar to Complement C1q-like protein 3 precursor (Gliacolin)	BG374818	680404 /// 684921	Rn.66094.1	5.18	P	5.95	P	5.06	P	6.09	P	4.95	P	5.14	P	36.2523	61.8199	33.3589	68.1197	30.91	35.261		0.586417	-1.70527		1.85318	1.85318		0.532185	-1.87905		2	2		0.946058	-1.05702		2.20381	2.20381		0.876606	-1.14076
1372976_at	Abhd14a: abhydrolase domain containing 14A	BI294842	300982	Rn.7454.1	8.98	P	7.72	P	6.87	P	9.2	P	8.06	P	8.44	P	504.951	210.839	116.97	588.134	266.871	347.291		2.39496	2.39496		1.8025	1.8025		0.858565	-1.16473		0.790041	-1.26576		0.336808	-2.96905		2.20381	2.20381		0.768438	-1.30134
1395249_at	RGD1563912_predicted: RGD1563912 (predicted)	BF400750	362256	Rn.59634.1	9.23	P	7.85	A	8.34	P	9.38	P	8.25	P	7.7	P	600.491	230.72	324.034	666.287	304.437	207.937		2.60268	2.60268		0.712025	-1.40444		0.90125	-1.10957		0.757858	-1.31951		1.55833	1.55833		2.18859	2.18859		1.46409	1.46409
1377173_at	Transcribed locus	BE104535		Rn.43539.1	8.27	P	7.46	P	7.5	P	8.96	P	7.83	P	8.16	P	308.687	176.069	181.019	497.999	227.544	286.026		1.75321	1.75321		0.972655	-1.02811		0.619854	-1.61328		0.773782	-1.29235		0.632878	-1.58008		2.18859	2.18859		0.795536	-1.25701
1383314_at	RGD1565452_predicted: similar to BC003277 protein (predicted)	BE110098	500578	Rn.12761.1	6.44	P	6.11	P	5.52	P	6.73	P	5.6	P	5.98	P	86.8227	69.0706	45.8866	106.153	48.5029	63.1189		1.25701	1.25701		1.50525	1.50525		0.817902	-1.22264		1.42405	1.42405		0.726986	-1.37554		2.18859	2.18859		0.768438	-1.30134
1378079_at	Golga3_predicted /// RGD1565361_predicted: golgi autoantigen, golgin subfamily a, 3 (predicted) /// similar to male-enhanced antigen-2 (predicted)	BI295829	312077 /// 500010	Rn.48961.1	7.49	P	6.51	P	6.49	A	7.66	P	6.53	P	6.6	P	179.769	91.1392	89.8845	202.251	92.4115	97.0059		1.97247	1.97247		1.01396	1.01396		0.888843	-1.12506		0.986233	-1.01396		0.926588	-1.07923		2.18859	2.18859		0.952638	-1.04972
1373744_at	Anapc1_predicted: anaphase promoting complex subunit 1 (predicted)	BF548006	311412	Rn.8.1	6.46	P	5.65	P	5.5	P	6.82	P	5.69	P	5.87	P	88.0347	50.2134	45.2548	112.986	51.6251	58.4852		1.75321	1.75321		1.10957	1.10957		0.779165	-1.28343		0.972655	-1.02811		0.773782	-1.29235		2.18859	2.18859		0.882703	-1.13288
1390727_at	Transcribed locus	BF398618		Rn.59127.1	4.37	P	5.48	P	5.4	P	5.86	P	4.73	P	5.38	P	20.6776	44.6318	42.2243	58.0812	26.5382	41.6429		0.463294	-2.15846		1.05702	1.05702		0.356013	-2.80889		1.68179	1.68179		1.01396	1.01396		2.18859	2.18859		0.63728	-1.56917
1387119_at	Mvk: mevalonate kinase	AW433971	81727	Rn.6995.1	5.57	P	5	P	4.96	P	6.08	P	4.95	A	5.11	A	47.5048	32	31.125	67.6492	30.91	34.5353		1.48452	1.48452		1.02811	1.02811		0.702222	-1.42405		1.03526	1.03526		0.90125	-1.10957		2.18859	2.18859		0.895025	-1.11729
1373785_at	LOC362792: similar to phospholipase D family, member 4	AA848738	362792	Rn.6379.1	6.3	P	6.07	P	6.12	P	6.67	P	5.54	A	5.85	A	78.7932	67.1819	69.551	101.829	46.5271	57.68		1.17283	1.17283		0.965936	-1.03526		0.773782	-1.29235		1.44393	1.44393		1.20581	1.20581		2.18859	2.18859		0.806642	-1.23971
1367780_at	Pttg1: pituitary tumor-transforming 1	NM_022391	64193	Rn.271.1	9.84	P	9.45	P	9.27	P	10.13	P	9	P	9.74	P	916.506	699.413	617.374	1120.56	512	855.13		1.31039	1.31039		1.13288	1.13288		0.817902	-1.22264		1.36604	1.36604		0.721965	-1.38511		2.18859	2.18859		0.598739	-1.67018
1381477_at	Transcribed locus	AI102148		Rn.28138.1	2.97	A	2.24	A	2.22	A	3.33	A	2.2	A	3.06	A	7.83536	4.72397	4.65893	10.0561	4.59479	8.33973		1.65864	1.65864		1.01396	1.01396		0.779165	-1.28343		1.02811	1.02811		0.558644	-1.79005		2.18859	2.18859		0.550953	-1.81504
1376519_at	Brp16: brain protein 16	BI280846	315094	Rn.52311.1	7.47	P	6.42	P	6.22	P	7.42	P	6.29	P	6.32	P	177.294	85.6274	74.5429	171.255	78.249	79.8932		2.07053	2.07053		1.1487	1.1487		1.03526	1.03526		1.09429	1.09429		0.933033	-1.07177		2.18859	2.18859		0.97942	-1.02101
1374591_at	RGD1561090_predicted: similar to protein tyrosine phosphatase, receptor type, D (predicted)	AI409042	313278	Rn.15271.1	8.22	P	7.88	P	7.86	P	8.2	P	7.07	P	7.31	P	298.172	235.568	232.325	294.067	134.364	158.683		1.26576	1.26576		1.01396	1.01396		1.01396	1.01396		1.75321	1.75321		1.46409	1.46409		2.18859	2.18859		0.846745	-1.18099
1367938_at	Ugdh: UDP-glucose dehydrogenase	NM_031325	83472	Rn.3967.1	10.28	P	9.91	P	10.21	P	10.41	P	9.29	P	9.44	P	1243.34	962.071	1184.45	1360.57	625.992	694.581		1.29235	1.29235		0.812252	-1.23114		0.913831	-1.09429		1.53688	1.53688		1.70527	1.70527		2.17347	2.17347		0.90125	-1.10957
1388436_at	Snrpa: small nuclear ribonucleoprotein polypeptide A	AI230728	292729	Rn.9347.1	9.37	P	9.04	P	8.78	P	9.91	P	8.79	P	8.99	P	661.685	526.394	439.586	962.071	442.643	508.463		1.25701	1.25701		1.19748	1.19748		0.687771	-1.45397		1.18921	1.18921		0.864537	-1.15669		2.17347	2.17347		0.870551	-1.1487
1392899_at	Prc1_predicted: protein regulator of cytokinesis 1 (predicted)	BI284262	308761	Rn.12343.1	8.92	P	8.33	P	8.44	P	8.91	P	7.79	P	8.32	P	484.382	321.795	347.291	481.036	221.322	319.573		1.50525	1.50525		0.926588	-1.07923		1.00696	1.00696		1.45397	1.45397		1.08673	1.08673		2.17347	2.17347		0.692555	-1.44393
1373640_at	Pycr2: pyrroline-5-carboxylate reductase family, member 2	AW525211	364064	Rn.19586.1	9.53	P	8.62	P	8.33	P	9.99	P	8.87	P	9.04	P	739.292	393.44	321.795	1016.93	467.882	526.394		1.87905	1.87905		1.22264	1.22264		0.726986	-1.37554		0.840896	-1.18921		0.61132	-1.6358		2.17347	2.17347		0.888843	-1.12506
1368977_a_at	Fxc1: fractured callus expressed transcript 1	AF061242	84384	Rn.13451.2	7.59	P	7.29	P	7.38	P	8.06	P	6.94	P	7.51	P	192.672	156.498	166.572	266.871	122.786	182.278		1.23114	1.23114		0.939523	-1.06437		0.721965	-1.38511		1.27456	1.27456		0.913831	-1.09429		2.17347	2.17347		0.673617	-1.48452
1389736_at	Transcribed locus	BM392358		Rn.15326.1	5.85	P	4.28	P	4.5	P	5.25	P	4.13	P	3.85	P	57.68	19.4271	22.6274	38.0546	17.5087	14.42		2.96905	2.96905		0.858565	-1.16473		1.51572	1.51572		1.10957	1.10957		1.56917	1.56917		2.17347	2.17347		1.21419	1.21419
1392026_at	Transcribed locus	BF391823		Rn.63623.1	3.57	P	3.52	P	3.41	P	5.07	P	3.95	P	3.99	P	11.8762	11.4716	10.6295	33.5909	15.455	15.8895		1.03526	1.03526		1.07923	1.07923		0.353553	-2.82843		0.742262	-1.34723		0.668964	-1.49485		2.17347	2.17347		0.972655	-1.02811
1371434_at	Rn.2176.1	AI172362		Rn.2176.1	13.55	P	11.94	P	12	P	13.19	P	12.07	P	12.02	P	11993.8	3929.15	4096	9345.14	4299.64	4153.18		3.05252	3.05252		0.959264	-1.04247		1.28343	1.28343		0.913831	-1.09429		0.986233	-1.01396		2.17347	2.17347		1.03526	1.03526
1374172_at	Transcribed locus	AI010883		Rn.12548.1	9.28	P	7.97	P	8.28	P	9.5	P	8.38	P	8.49	P	621.668	250.732	310.834	724.077	333.144	359.538		2.47942	2.47942		0.806642	-1.23971		0.858565	-1.16473		0.752623	-1.32869		0.864537	-1.15669		2.17347	2.17347		0.926588	-1.07923
1374276_at	Transcribed locus	BE104102		Rn.26660.1	3.07	P	3.57	P	2.7	P	4.24	P	3.13	P	3.6	P	8.39773	11.8762	6.49802	18.8959	8.75435	12.1257		0.707107	-1.41421		1.82766	1.82766		0.444421	-2.25012		1.3566	1.3566		0.535887	-1.86607		2.15846	2.15846		0.721965	-1.38511
1374733_at	Sympk: symplekin	BM387193	292683	Rn.44851.1	6.97	P	6.72	P	6.19	P	7.88	P	6.77	P	6.94	P	125.366	105.42	73.0089	235.568	109.137	122.786		1.18921	1.18921		1.44393	1.44393		0.532185	-1.87905		0.965936	-1.03526		0.594604	-1.68179		2.15846	2.15846		0.888843	-1.12506
1373043_at	LOC683036 /// Sdf2l1_predicted: stromal cell-derived factor 2-like 1 (predicted) /// similar to stromal cell-derived factor 2-like 1	BI275923	680945 /// 683036	Rn.1414.1	11	P	10.37	P	10.32	P	11.23	P	10.12	P	10.47	P	2048	1323.37	1278.29	2401.97	1112.82	1418.35		1.54756	1.54756		1.03526	1.03526		0.852635	-1.17283		1.18921	1.18921		0.90125	-1.10957		2.15846	2.15846		0.784584	-1.27456
1376398_at	Transcribed locus	BF417784		Rn.7699.1	4.36	P	5.86	P	4.69	P	4.91	P	3.8	P	3.99	P	20.5348	58.0812	25.8125	30.0647	13.9288	15.8895		0.353553	-2.82843		2.25012	2.25012		0.68302	-1.46409		4.16986	4.16986		1.6245	1.6245		2.15846	2.15846		0.876606	-1.14076
1390216_a_at	Transcribed locus	AI177512		Rn.11538.1	8.29	P	7.4	P	6.25	P	8.6	P	7.49	P	8.34	P	312.996	168.897	76.1093	388.023	179.769	324.034		1.85318	1.85318		2.21914	2.21914		0.806642	-1.23971		0.939523	-1.06437		0.234881	-4.25748		2.15846	2.15846		0.554785	-1.8025
1389571_at	Stat2: signal transducer and activator of transcription 2	BG666368	288774	Rn.24237.2	6.85	P	6.32	P	6.59	P	6.97	P	5.86	P	5.96	P	115.36	79.8932	96.3358	125.366	58.0812	62.2499		1.44393	1.44393		0.82932	-1.20581		0.920188	-1.08673		1.37554	1.37554		1.54756	1.54756		2.15846	2.15846		0.933033	-1.07177
1387756_s_at	Hemgn: hemogen	NM_133294	113882	Affx.1.23	8.58	P	8.08	P	6.54	P	8.94	P	7.83	P	8.14	P	382.681	270.597	93.0542	491.143	227.544	282.088		1.41421	1.41421		2.90795	2.90795		0.779165	-1.28343		1.18921	1.18921		0.329877	-3.03143		2.15846	2.15846		0.806642	-1.23971
1373658_at	Racgap1_predicted: Rac GTPase-activating protein 1 (predicted)	AI409259	315298	Rn.19950.1	10.48	P	10.2	P	10.12	P	11	P	9.89	P	10.36	P	1428.22	1176.27	1112.82	2048	948.826	1314.23		1.21419	1.21419		1.05702	1.05702		0.697372	-1.43396		1.23971	1.23971		0.846745	-1.18099		2.15846	2.15846		0.721965	-1.38511
1371347_at	Tmem50b: transmembrane protein 50B	BI279371	360698	Rn.992.1	7.3	P	6.61	P	6.93	P	7.31	P	6.2	P	6.74	P	157.586	97.6806	121.938	158.683	73.5167	106.891		1.61328	1.61328		0.80107	-1.24833		0.993092	-1.00696		1.32869	1.32869		1.14076	1.14076		2.15846	2.15846		0.687771	-1.45397
1383695_at	Vipr1: vasoactive intestinal peptide receptor 1	BI301509	24875	Rn.11756.1	9.06	P	8.68	P	8.38	P	9.71	P	8.61	P	9.07	P	533.742	410.148	333.144	837.532	390.722	537.455		1.30134	1.30134		1.23114	1.23114		0.63728	-1.56917		1.04972	1.04972		0.619854	-1.61328		2.14355	2.14355		0.726986	-1.37554
1373424_at	Dgcr6_predicted: DiGeorge syndrome critical region gene 6 (predicted)	BF284776	303794	Rn.22467.1	7.32	P	7.02	P	6.75	P	7.36	P	6.26	P	6.49	P	159.786	129.787	107.635	164.279	76.6386	89.8845		1.23114	1.23114		1.20581	1.20581		0.972655	-1.02811		1.69349	1.69349		1.19748	1.19748		2.14355	2.14355		0.852635	-1.17283
1372450_at	Rn.7246.1	AW916609		Rn.7246.1	8.13	P	7.25	P	7.53	P	8.41	P	7.31	P	7.62	P	280.139	152.219	184.823	340.144	158.683	196.72		1.84038	1.84038		0.823591	-1.21419		0.823591	-1.21419		0.959264	-1.04247		0.939523	-1.06437		2.14355	2.14355		0.806642	-1.23971
1380165_at	Rn.21824.1	AI234713		Rn.21824.1	5.47	P	3.63	P	4.04	P	5.07	P	3.97	P	3.7	P	44.3235	12.3805	16.4498	33.5909	15.6707	12.996		3.5801	3.5801		0.752623	-1.32869		1.31951	1.31951		0.790041	-1.26576		1.26576	1.26576		2.14355	2.14355		1.20581	1.20581
1384376_at	LOC499716: similar to DnaJ (Hsp40) homolog, subfamily B, member 14 isoform 1	AA818641	499716	Rn.25329.1	5.71	P	5.61	P	4.96	P	6.4	P	5.3	P	5.55	P	52.3457	48.8403	31.125	84.4485	39.3966	46.8507		1.07177	1.07177		1.56917	1.56917		0.619854	-1.61328		1.23971	1.23971		0.664343	-1.50525		2.14355	2.14355		0.840896	-1.18921
1377410_at	E2f8: E2F transcription factor 8	AI231053	308607	Rn.15287.1	7.07	P	6.91	P	6.74	P	7.63	P	6.53	P	7.43	P	134.364	120.259	106.891	198.088	92.4115	172.446		1.11729	1.11729		1.12506	1.12506		0.678302	-1.47427		1.30134	1.30134		0.619854	-1.61328		2.14355	2.14355		0.535887	-1.86607
1399148_s_at	Glt25d1_predicted: glycosyltransferase 25 domain containing 1 (predicted)	AI013567	290637	Rn.18021.1	5	P	3.98	P	3.86	P	5.1	P	4	A	3.7	A	32	15.7797	14.5203	34.2968	16	12.996		2.02792	2.02792		1.08673	1.08673		0.933033	-1.07177		0.986233	-1.01396		1.11729	1.11729		2.14355	2.14355		1.23114	1.23114
1380159_at	Peo1_predicted: progressive external ophthalmoplegia 1 homolog (human) (predicted)	BE097272	309441	Rn.68375.1	5.02	P	4.72	P	4.29	P	5.21	P	4.11	P	4	P	32.4467	26.3549	19.5622	37.014	17.2677	16		1.23114	1.23114		1.34723	1.34723		0.876606	-1.14076		1.52626	1.52626		1.22264	1.22264		2.14355	2.14355		1.07923	1.07923
1385086_at	Bub1_predicted: budding uninhibited by benzimidazoles 1 homolog (S. cerevisiae) (predicted)	BF388785	296137	Rn.56816.1	9.61	P	9.13	P	9.22	P	9.51	P	8.41	P	8.79	P	781.445	560.278	596.344	729.114	340.144	442.643		1.39474	1.39474		0.939523	-1.06437		1.07177	1.07177		1.64718	1.64718		1.34723	1.34723		2.14355	2.14355		0.768438	-1.30134
1372299_at	Cdkn1c: cyclin-dependent kinase inhibitor 1C (P57)	AI013919	246060	Rn.12256.1	13.49	P	12.47	P	12.17	P	13.56	P	12.46	P	12.11	P	11505.2	5673.41	4608.24	12077.2	5634.22	4420.52		2.02792	2.02792		1.23114	1.23114		0.952638	-1.04972		1.00696	1.00696		1.04247	1.04247		2.14355	2.14355		1.27456	1.27456
1379375_at	Pdgfa: Platelet derived growth factor, alpha	BE100812	25266	Rn.3099.1	9.08	P	8.03	P	8.28	P	9.04	P	7.94	P	8.33	P	541.193	261.379	310.834	526.394	245.572	321.795		2.07053	2.07053		0.840896	-1.18921		1.02811	1.02811		1.06437	1.06437		0.965936	-1.03526		2.14355	2.14355		0.76313	-1.31039
1370299_at	Aldob: aldolase B	M10149	24190	Rn.10592.1	12.05	P	11.16	P	10.18	P	11.62	P	10.53	P	9.66	P	4240.45	2288.2	1160.07	3147.52	1478.58	809.002		1.85318	1.85318		1.97247	1.97247		1.34723	1.34723		1.54756	1.54756		1.43396	1.43396		2.12874	2.12874		1.82766	1.82766
1393344_at	Transcribed locus	AW528051		Rn.7618.1	6.31	A	5.66	A	5.33	A	6.68	P	5.59	A	5.44	A	79.3413	50.5626	40.2244	102.537	48.1679	43.4113		1.56917	1.56917		1.25701	1.25701		0.773782	-1.29235		1.04972	1.04972		0.926588	-1.07923		2.12874	2.12874		1.10957	1.10957
1392641_at	LOC691543: Hypothetical protein LOC691543	AA957091	691543	Rn.19752.2	2.57	A	2.53	A	2.59	A	3.64	A	2.55	A	2.63	A	5.93809	5.77572	6.02099	12.4666	5.85634	6.19026		1.02811	1.02811		0.959264	-1.04247		0.476319	-2.09943		0.986233	-1.01396		0.972655	-1.02811		2.12874	2.12874		0.946058	-1.05702
1390491_at	LOC498909: similar to RIKEN cDNA 2310005O14	BM390772	498909	Rn.43155.1	2.98	P	2.66	A	2.42	A	4.06	P	2.97	P	2.71	A	7.88986	6.32033	5.35171	16.6795	7.83536	6.54322		1.24833	1.24833		1.18099	1.18099		0.473029	-2.11404		0.806642	-1.23971		0.817902	-1.22264		2.12874	2.12874		1.19748	1.19748
1377367_at	Kazald1: Kazal-type serine peptidase inhibitor domain 1	BE099439	293997	Rn.49867.1	8.59	P	8.21	P	8.05	P	9.36	P	8.27	P	8.16	P	385.343	296.112	265.028	657.114	308.687	286.026		1.30134	1.30134		1.11729	1.11729		0.586417	-1.70527		0.959264	-1.04247		0.926588	-1.07923		2.12874	2.12874		1.07923	1.07923
1371360_at	Ndrg1: N-myc downstream regulated gene 1	BM384099	299923	Rn.4024.1	12.92	P	11.74	P	11.61	P	12.89	P	11.8	P	11.83	P	7750.1	3420.52	3125.78	7590.61	3565.78	3640.7		2.26577	2.26577		1.09429	1.09429		1.02101	1.02101		0.959264	-1.04247		0.858565	-1.16473		2.12874	2.12874		0.97942	-1.02101
1376775_at	RGD1309969: similar to RIKEN cDNA 2600010E01	AI059078	362171	Rn.19060.1	2.87	P	2.8	P	2.77	P	3.53	P	2.44	P	2.86	P	7.31065	6.9644	6.82108	11.5514	5.42642	7.26015		1.04972	1.04972		1.02101	1.02101		0.632878	-1.58008		1.28343	1.28343		0.939523	-1.06437		2.12874	2.12874		0.747425	-1.33793
1378196_at	Slc43a1_predicted: solute carrier family 43, member 1 (predicted)	BI290895	311168	Rn.35465.1	6.83	P	6.77	P	6.24	P	7.43	P	6.34	P	7	P	113.772	109.137	75.5835	172.446	81.0084	128		1.04247	1.04247		1.44393	1.44393		0.659754	-1.51572		1.34723	1.34723		0.590496	-1.69349		2.12874	2.12874		0.632878	-1.58008
1390117_at	Transcribed locus	BG372455		Rn.16601.1	10.15	P	8.94	P	9.11	P	10.28	P	9.19	P	9.86	P	1136.2	491.143	552.565	1243.34	584.071	929.3		2.31338	2.31338		0.888843	-1.12506		0.913831	-1.09429		0.840896	-1.18921		0.594604	-1.68179		2.12874	2.12874		0.628507	-1.59107
1389622_at	RGD1565889_predicted: similar to citrin (predicted)	AI232643	362322	Rn.14686.1	10.42	P	9.77	P	9.77	P	10.75	P	9.66	P	9.87	P	1370.04	873.098	873.098	1722.16	809.002	935.763		1.56917	1.56917		1	1		0.795536	-1.25701		1.07923	1.07923		0.933033	-1.07177		2.12874	2.12874		0.864537	-1.15669
1367557_s_at	Gapdh /// LOC366623 /// LOC682005 /// LOC685186 /// LOC686275 /// LOC689689 /// RGD1564688_predicted /// RGD1565368_predicted: glyceraldehyde-3-phosphate dehydrogenase /// similar to glyceraldehyde-3-phosphate dehydrogenase /// similar to glyceraldehyde-3-phosphate dehydrogenase (predicted)	NM_017008	24383 /// 366623 /// 498099 /// 500983 /// 682005 /// 685186 /// 686275 /// 689689	Rn.54911.1	13.57	P	12.95	P	12.98	P	13.64	P	12.56	P	12.46	P	12161.2	7912.95	8079.22	12765.8	6038.61	5634.22		1.53688	1.53688		0.97942	-1.02101		0.952638	-1.04972		1.31039	1.31039		1.43396	1.43396		2.11404	2.11404		1.07177	1.07177
1368799_at	Birc5: baculoviral IAP repeat-containing 5	NM_022274	64041	Rn.54471.1	7.65	P	6.85	P	6.87	P	7.69	P	6.61	A	7.04	P	200.854	115.36	116.97	206.5	97.6806	131.599		1.7411	1.7411		0.986233	-1.01396		0.972655	-1.02811		1.18099	1.18099		0.888843	-1.12506		2.11404	2.11404		0.742262	-1.34723
1389735_at	Rps6ka6_predicted: ribosomal protein S6 kinase polypeptide 6 (predicted)	BE107296	317203	Rn.51151.1	9.08	P	8.51	P	8.59	P	9.39	P	8.31	P	8.93	P	541.193	364.557	385.343	670.921	317.365	487.751		1.48452	1.48452		0.946058	-1.05702		0.806642	-1.23971		1.1487	1.1487		0.790041	-1.26576		2.11404	2.11404		0.650671	-1.53688
1380489_at	Transcribed locus	BF389269		Rn.63960.1	3.91	A	4.57	P	3.99	A	5.62	P	4.54	P	4.48	A	15.0324	23.7524	15.8895	49.18	23.2636	22.3159		0.632878	-1.58008		1.49485	1.49485		0.30566	-3.27161		1.02101	1.02101		0.712025	-1.40444		2.11404	2.11404		1.04247	1.04247
1391375_at	Transcribed locus	BF399581		Rn.59266.1	3.28	P	3.42	P	2.98	A	4.05	P	2.97	A	3.05	A	9.71356	10.7034	7.88986	16.5642	7.83536	8.28212		0.907519	-1.10191		1.3566	1.3566		0.586417	-1.70527		1.36604	1.36604		0.952638	-1.04972		2.11404	2.11404		0.946058	-1.05702
1383266_at	Sfrp1: secreted frizzled-related protein 1	AW144660	84402	Rn.40245.1	4.73	P	4.79	P	4.65	P	5.78	P	4.7	P	5.07	P	26.5382	27.6652	25.1067	54.9482	25.9921	33.5909		0.959264	-1.04247		1.10191	1.10191		0.482968	-2.07053		1.06437	1.06437		0.747425	-1.33793		2.11404	2.11404		0.773782	-1.29235
1397567_at	Transcribed locus	BI273995		Rn.43132.1	4.36	A	4.17	A	4.24	A	5.07	P	3.99	A	4.51	P	20.5348	18.0009	18.8959	33.5909	15.8895	22.7848		1.14076	1.14076		0.952638	-1.04972		0.61132	-1.6358		1.13288	1.13288		0.82932	-1.20581		2.11404	2.11404		0.697372	-1.43396
1368169_at	Pick1: protein interacting with C kinase 1	NM_053460	84591	Rn.24750.1	9.6	P	8.72	P	8.53	P	9.92	P	8.84	P	8.81	P	776.047	421.679	369.646	968.763	458.253	448.822		1.84038	1.84038		1.14076	1.14076		0.80107	-1.24833		0.920188	-1.08673		0.823591	-1.21419		2.11404	2.11404		1.02101	1.02101
1387059_at	Stk39: serine/threonine kinase 39, STE20/SPS1 homolog (yeast)	NM_019362	54348	Rn.15731.1	9.07	P	8.58	P	8.66	P	9.64	P	8.56	P	8.77	P	537.455	382.681	404.501	797.865	377.413	436.549		1.40444	1.40444		0.946058	-1.05702		0.673617	-1.48452		1.01396	1.01396		0.926588	-1.07923		2.11404	2.11404		0.864537	-1.15669
1379603_at	RGD1561386_predicted: similar to CBL E3 ubiquitin protein ligase (Signal transduction protein CBL) (predicted)	BE116890	500985	Rn.35589.1	4.92	P	6.41	P	4.61	P	7.59	P	6.51	P	6.96	P	30.2738	85.0359	24.4201	192.672	91.1392	124.5		0.356013	-2.80889		3.4822	3.4822		0.157127	-6.36429		0.933033	-1.07177		0.196146	-5.09824		2.11404	2.11404		0.732043	-1.36604
1372156_at	Tmem97: transmembrane protein 97	BF414018	303330	Rn.20057.1	13.89	P	13.07	P	13.02	P	14.27	P	13.19	P	13.45	P	15181.2	8599.28	8306.36	19756	9345.14	11190.6		1.76541	1.76541		1.03526	1.03526		0.768438	-1.30134		0.920188	-1.08673		0.742262	-1.34723		2.11404	2.11404		0.835088	-1.19748
1369803_at	Ptf1a: pancreas specific transcription factor, 1a	NM_053964	117034	Rn.10536.1	13.84	P	12.23	P	12.26	P	13.8	P	12.72	P	12.6	P	14664.1	4803.93	4904.87	14263.1	6746.86	6208.38		3.05252	3.05252		0.97942	-1.02101		1.02811	1.02811		0.712025	-1.40444		0.790041	-1.26576		2.11404	2.11404		1.08673	1.08673
1372091_at	Mig12: MID1 interacting G12-like protein	BI275959	404280	Rn.8267.1	11.19	P	10.48	P	10.32	P	11.63	P	10.56	P	10.33	P	2336.28	1428.22	1278.29	3169.41	1509.65	1287.18		1.6358	1.6358		1.11729	1.11729		0.737135	-1.3566		0.946058	-1.05702		0.993092	-1.00696		2.09943	2.09943		1.17283	1.17283
1375760_at	Transcribed locus	AI070270		Rn.22591.1	5.36	P	5.44	P	5.1	P	6.49	P	5.42	P	5.42	P	41.0696	43.4113	34.2968	89.8845	42.8137	42.8137		0.946058	-1.05702		1.26576	1.26576		0.456916	-2.18859		1.01396	1.01396		0.80107	-1.24833		2.09943	2.09943		1	1
1374258_at	LOC691885 /// RGD1306928_predicted: similar to hypothetical protein MGC13138 (predicted) /// similar to zinc finger protein HIT-39	BF394021	293509 /// 691885	Rn.58200.1	6.68	P	6.1	P	6.04	P	7.14	P	6.07	P	6.01	P	102.537	68.5935	65.7993	141.044	67.1819	64.4452		1.49485	1.49485		1.04247	1.04247		0.726986	-1.37554		1.02101	1.02101		1.02101	1.02101		2.09943	2.09943		1.04247	1.04247
1396528_at	Transcribed locus	BF404786		Rn.60783.1	3.06	A	2.76	A	2.77	A	3.97	P	2.9	A	2.85	A	8.33973	6.77396	6.82108	15.6707	7.46426	7.21		1.23114	1.23114		0.993092	-1.00696		0.532185	-1.87905		0.907519	-1.10191		0.946058	-1.05702		2.09943	2.09943		1.03526	1.03526
1379826_at	RGD1560252_predicted: similar to hypothetical protein MGC31967 (predicted)	AA859429	313496	Rn.41038.1	8.88	P	8.56	P	8.24	P	9.38	P	8.31	P	8.34	P	471.136	377.413	302.334	666.287	317.365	324.034		1.24833	1.24833		1.24833	1.24833		0.707107	-1.41421		1.18921	1.18921		0.933033	-1.07177		2.09943	2.09943		0.97942	-1.02101
1390527_at	RGD1562114_predicted: RGD1562114 (predicted)	BE099470	500795	Rn.9087.1	8.04	P	7.42	P	7.12	P	8.24	P	7.17	P	7.27	P	263.197	171.255	139.102	302.334	144.007	154.343		1.53688	1.53688		1.23114	1.23114		0.870551	-1.1487		1.18921	1.18921		0.90125	-1.10957		2.09943	2.09943		0.933033	-1.07177
1387039_at	Gpc1: glypican 1	NM_030828	58920	Rn.7044.1	6.66	P	6.58	P	6.45	P	7.37	P	6.3	P	6.52	P	101.125	95.6704	87.4266	165.421	78.7932	91.7731		1.05702	1.05702		1.09429	1.09429		0.61132	-1.6358		1.21419	1.21419		0.952638	-1.04972		2.09943	2.09943		0.858565	-1.16473
1377393_at	RGD1561554_predicted: similar to MGC14161 protein (predicted)	H31625	311362	Rn.17049.1	4.85	P	4.08	P	4.07	P	5.08	P	4.01	A	4.23	P	28.84	16.9123	16.7955	33.8246	16.1113	18.7654		1.70527	1.70527		1.00696	1.00696		0.852635	-1.17283		1.04972	1.04972		0.895025	-1.11729		2.09943	2.09943		0.858565	-1.16473
1392988_at	Nsdhl: NAD(P) dependent steroid dehydrogenase-like	BF407232	309262	Rn.23620.1	8.35	P	7.85	P	7.73	P	8.59	P	7.52	P	7.29	P	326.288	230.72	212.306	385.343	183.546	156.498		1.41421	1.41421		1.08673	1.08673		0.846745	-1.18099		1.25701	1.25701		1.3566	1.3566		2.09943	2.09943		1.17283	1.17283
1370848_at	Slc2a1: solute carrier family 2 (facilitated glucose transporter), member 1	BI284218	24778	Rn.3205.1	4.76	P	4.24	A	4.3	A	5.25	P	4.18	A	3.98	A	27.0958	18.8959	19.6983	38.0546	18.1261	15.7797		1.43396	1.43396		0.959264	-1.04247		0.712025	-1.40444		1.04247	1.04247		1.24833	1.24833		2.09943	2.09943		1.1487	1.1487
1373442_at	Os-9: amplified in osteosarcoma	AI169058	362891	Rn.1579.1	10.55	P	9.17	P	8.92	P	10.63	P	9.56	P	9.43	P	1499.22	576.03	484.382	1584.71	754.826	689.784		2.60268	2.60268		1.18921	1.18921		0.946058	-1.05702		0.76313	-1.31039		0.702222	-1.42405		2.09943	2.09943		1.09429	1.09429
1388641_at	Gart: phosphoribosylglycinamide formyltransferase	AI410319	288259	Rn.8107.1	8.85	P	7.92	P	7.86	P	8.86	P	7.79	P	7.83	P	461.44	242.191	232.325	464.65	221.322	227.544		1.90528	1.90528		1.04247	1.04247		0.993092	-1.00696		1.09429	1.09429		1.02101	1.02101		2.09943	2.09943		0.972655	-1.02811
1370808_at	Cyb5r3: cytochrome b5 reductase 3	J03867	25035	Rn.35994.1	10.09	P	9.48	P	9.25	P	10.52	P	9.45	P	9.77	P	1089.92	714.109	608.874	1468.37	699.413	873.098		1.52626	1.52626		1.17283	1.17283		0.742262	-1.34723		1.02101	1.02101		0.697372	-1.43396		2.09943	2.09943		0.80107	-1.24833
1371358_at	Gpsn2: glycoprotein, synaptic 2	BI282960	191576	Rn.3380.1	12.04	P	10.87	P	10.85	P	12.22	P	11.15	P	11.49	P	4211.15	1871.53	1845.76	4770.75	2272.4	2876.3		2.25012	2.25012		1.01396	1.01396		0.882703	-1.13288		0.823591	-1.21419		0.641713	-1.55833		2.09943	2.09943		0.790041	-1.26576
1383747_at	Ect2_predicted: ect2 oncogene (predicted)	AI578135	361921	Rn.38704.1	9.64	P	9.26	P	9.39	P	9.9	P	8.83	P	9.47	P	797.865	613.109	670.921	955.426	455.087	709.176		1.30134	1.30134		0.913831	-1.09429		0.835088	-1.19748		1.34723	1.34723		0.946058	-1.05702		2.09943	2.09943		0.641713	-1.55833
1384952_at	Transcribed locus	AI028968		Rn.33254.1	4.37	A	3.99	A	4	A	5.02	P	3.95	P	3.92	P	20.6776	15.8895	16	32.4467	15.455	15.1369		1.30134	1.30134		0.993092	-1.00696		0.63728	-1.56917		1.02811	1.02811		1.05702	1.05702		2.09943	2.09943		1.02101	1.02101
1394436_at	Spag9_predicted: sperm associated antigen 9 (predicted)	BF560163	360600	Rn.24982.1	5.29	P	4.85	P	4.28	P	5.83	P	4.76	P	5.17	P	39.1245	28.84	19.4271	56.8859	27.0958	36.0019		1.3566	1.3566		1.48452	1.48452		0.687771	-1.45397		1.06437	1.06437		0.539614	-1.85318		2.09943	2.09943		0.752623	-1.32869
1374379_at	Transcribed locus	BF396810		Rn.45931.1	7.43	A	7	A	6.55	A	7.8	P	6.73	A	7.06	A	172.446	128	93.7015	222.861	106.153	133.436		1.34723	1.34723		1.36604	1.36604		0.773782	-1.29235		1.20581	1.20581		0.702222	-1.42405		2.09943	2.09943		0.795536	-1.25701
1371491_at	Notch1: Notch gene homolog 1 (Drosophila)	BM390614	25496	Rn.25046.1	8.97	P	8.15	P	8.13	P	9.37	P	8.3	P	8.47	P	501.463	284.05	280.139	661.685	315.173	354.588		1.76541	1.76541		1.01396	1.01396		0.757858	-1.31951		0.90125	-1.10957		0.790041	-1.26576		2.09943	2.09943		0.888843	-1.12506
1388649_at	Tmem1_predicted: transmembrane protein 1 (predicted)	BI291470	309678	Rn.46413.1	5.53	P	4.59	A	4.49	A	5.9	P	4.84	A	4.91	A	46.2057	24.0839	22.4711	59.7141	28.6408	30.0647		1.91853	1.91853		1.07177	1.07177		0.773782	-1.29235		0.840896	-1.18921		0.747425	-1.33793		2.08493	2.08493		0.952638	-1.04972
1371567_at	Aldh7a1: aldehyde dehydrogenase family 7, member A1	AI411279	291450	Rn.7330.1	11.65	P	10.64	P	10.5	P	11.89	P	10.83	P	11.08	P	3213.66	1595.73	1448.15	3795.3	1820.35	2164.77		2.01391	2.01391		1.10191	1.10191		0.846745	-1.18099		0.876606	-1.14076		0.668964	-1.49485		2.08493	2.08493		0.840896	-1.18921
1371646_at	Pgd: phosphogluconate dehydrogenase (mapped)	AI008441	362660	Rn.915.1	9.02	P	9.16	P	9.04	P	9.67	P	8.61	P	9.06	P	519.147	572.051	526.394	814.629	390.722	533.742		0.907519	-1.10191		1.08673	1.08673		0.63728	-1.56917		1.46409	1.46409		0.986233	-1.01396		2.08493	2.08493		0.732043	-1.36604
1389073_at	Reep4: receptor accessory protein 4	AA851248	306014	Rn.6988.1	8.15	P	7.84	P	7.92	P	8.89	P	7.83	P	8.41	P	284.05	229.126	242.191	474.413	227.544	340.144		1.23971	1.23971		0.946058	-1.05702		0.598739	-1.67018		1.00696	1.00696		0.712025	-1.40444		2.08493	2.08493		0.668964	-1.49485
1387895_s_at	Cdc20: cell division cycle 20 homolog (S. cerevisiae)	U05341	64515	Rn.9262.1	7.25	P	6.31	A	6.38	A	7.32	P	6.26	A	6.6	A	152.219	79.3413	83.2859	159.786	76.6386	97.0059		1.91853	1.91853		0.952638	-1.04972		0.952638	-1.04972		1.03526	1.03526		0.858565	-1.16473		2.08493	2.08493		0.790041	-1.26576
1371984_at	RGD1564875_predicted: similar to mKIAA0613 protein (predicted)	AI598442	498587	Rn.768.1	3.33	P	2.91	P	2.9	P	3.66	P	2.6	P	2.6	P	10.0561	7.51618	7.46426	12.6407	6.06287	6.06287		1.33793	1.33793		1.00696	1.00696		0.795536	-1.25701		1.23971	1.23971		1.23114	1.23114		2.08493	2.08493		1	1
1370420_at	Srd5a1: steroid 5 alpha-reductase 1	J05035	24950	Rn.4620.1	7.88	P	6.85	P	7.09	P	8.33	P	7.27	P	7.36	P	235.568	115.36	136.239	321.795	154.343	164.279		2.04202	2.04202		0.846745	-1.18099		0.732043	-1.36604		0.747425	-1.33793		0.82932	-1.20581		2.08493	2.08493		0.939523	-1.06437
1384007_at	Spg3a: spastic paraplegia 3A homolog (human)	BG668983	362750	Rn.72402.1	6.87	P	5.45	P	5.55	P	7.04	P	5.98	P	5.44	P	116.97	43.7133	46.8507	131.599	63.1189	43.4113		2.67586	2.67586		0.933033	-1.07177		0.888843	-1.12506		0.692555	-1.44393		1.07923	1.07923		2.08493	2.08493		1.45397	1.45397
1371959_at	Hist2h2aa_predicted /// LOC682560 /// LOC690131: histone cluster 2, H2aa (predicted) /// similar to H2A histone family, member O	AI235236	365877 /// 682560 /// 690131	Rn.8353.2	11.2	P	9.46	P	9.15	P	11.08	P	10.02	P	9.52	P	2352.53	704.277	568.1	2164.77	1038.29	734.185		3.34035	3.34035		1.23971	1.23971		1.08673	1.08673		0.678302	-1.47427		0.773782	-1.29235		2.08493	2.08493		1.41421	1.41421
1377169_at	Transcribed locus, moderately similar to XP_001108970.1 similar to TNF receptor-associated factor 5 [Macaca mulatta]	BI273710		Rn.32682.1	6.73	P	6.08	P	6.06	P	6.75	P	5.69	P	5.74	P	106.153	67.6492	66.7178	107.635	51.6251	53.4456		1.56917	1.56917		1.01396	1.01396		0.986233	-1.01396		1.31039	1.31039		1.24833	1.24833		2.08493	2.08493		0.965936	-1.03526
1390830_at	LOC499602: hypothetical protein LOC499602	BE113228	499602	Rn.12999.1	5.84	P	5.32	P	5.5	P	6.18	P	5.12	P	5.28	P	57.2816	39.9466	45.2548	72.5046	34.7755	38.8542		1.43396	1.43396		0.882703	-1.13288		0.790041	-1.26576		1.1487	1.1487		1.16473	1.16473		2.08493	2.08493		0.895025	-1.11729
1385809_at	RGD1563839_predicted: similar to hypothetical protein FLJ13149 (predicted)	AI070105	366192	Rn.19656.1	7.18	P	6.84	P	6.78	P	7.42	P	6.36	P	6.7	P	145.009	114.563	109.896	171.255	82.1393	103.968		1.26576	1.26576		1.04247	1.04247		0.846745	-1.18099		1.39474	1.39474		1.05702	1.05702		2.08493	2.08493		0.790041	-1.26576
1374799_at	RGD1562596_predicted: similar to mKIAA0159 protein (predicted)	AI407418	362438	Rn.7870.1	9.09	P	8.39	P	8.4	P	9.36	P	8.3	P	8.52	P	544.958	335.461	337.794	657.114	315.173	367.093		1.6245	1.6245		0.993092	-1.00696		0.82932	-1.20581		1.06437	1.06437		0.920188	-1.08673		2.08493	2.08493		0.858565	-1.16473
1388108_at	Elovl6: ELOVL family member 6, elongation of long chain fatty acids (yeast)	BE116152	171402	Rn.34393.1	7.96	P	7.79	P	7.56	P	8.4	P	7.35	P	6.79	P	249	221.322	188.706	337.794	163.144	110.661		1.12506	1.12506		1.17283	1.17283		0.737135	-1.3566		1.3566	1.3566		1.70527	1.70527		2.07053	2.07053		1.47427	1.47427
1395953_at	Transcribed locus	AA955517		Rn.8838.1	2.97	P	2.43	P	2.45	P	3.49	P	2.44	P	2.32	P	7.83536	5.38893	5.46416	11.2356	5.42642	4.99332		1.45397	1.45397		0.986233	-1.01396		0.697372	-1.43396		0.993092	-1.00696		1.09429	1.09429		2.07053	2.07053		1.08673	1.08673
1381396_s_at	Klf15: Kruppel-like factor 15	AA998067	85497	Rn.22556.1	6.2	P	5.01	P	4.14	P	6.21	P	5.16	P	5.2	P	73.5167	32.2226	17.6305	74.028	35.7532	36.7583		2.28153	2.28153		1.82766	1.82766		0.993092	-1.00696		0.90125	-1.10957		0.479632	-2.08493		2.07053	2.07053		0.972655	-1.02811
1368492_at	Ptgds2: prostaglandin D2 synthase 2	NM_031644	58962	Rn.10837.1	6.41	P	5.69	P	5.93	P	6.62	P	5.57	P	5.65	P	85.0359	51.6251	60.9688	98.36	47.5048	50.2134		1.64718	1.64718		0.846745	-1.18099		0.864537	-1.15669		1.08673	1.08673		1.21419	1.21419		2.07053	2.07053		0.946058	-1.05702
1372387_at	RGD1311874_predicted: hypothetical LOC300751 (predicted)	BF416240	300751	Rn.26559.1	5.06	P	5.15	A	4.48	A	5.5	P	4.45	A	4.68	P	33.3589	35.5062	22.3159	45.2548	21.8566	25.6342		0.939523	-1.06437		1.59107	1.59107		0.737135	-1.3566		1.6245	1.6245		0.870551	-1.1487		2.07053	2.07053		0.852635	-1.17283
1370074_at	Baiap2: brain-specific angiogenesis inhibitor 1-associated protein 2	NM_057196	117542	Rn.13017.1	6.89	P	5.57	A	6.15	A	7.5	P	6.45	P	6.23	A	118.603	47.5048	71.0124	181.019	87.4266	75.0614		2.49666	2.49666		0.668964	-1.49485		0.655197	-1.52626		0.543367	-1.84038		0.946058	-1.05702		2.07053	2.07053		1.16473	1.16473
1389396_at	Rn.48146.1	BE329273		Rn.48146.1	6.48	P	6.24	P	5.82	P	6.85	P	5.8	P	5.68	P	89.2636	75.5835	56.493	115.36	55.7152	51.2685		1.18099	1.18099		1.33793	1.33793		0.773782	-1.29235		1.3566	1.3566		1.10191	1.10191		2.07053	2.07053		1.08673	1.08673
1391035_at	Transcribed locus	BE096618		Rn.44908.1	6.75	A	6.85	A	6.73	A	7.96	P	6.91	A	6.8	A	107.635	115.36	106.153	249	120.259	111.43		0.933033	-1.07177		1.08673	1.08673		0.432269	-2.31338		0.959264	-1.04247		0.952638	-1.04972		2.07053	2.07053		1.07923	1.07923
1381319_at	Transcribed locus	BF407155		Rn.47234.1	7.11	P	5.94	A	5.91	A	7.17	P	6.12	A	6.19	A	138.141	61.3929	60.1295	144.007	69.551	73.0089		2.25012	2.25012		1.02101	1.02101		0.959264	-1.04247		0.882703	-1.13288		0.823591	-1.21419		2.07053	2.07053		0.952638	-1.04972
1368330_at	Aatf: apoptosis antagonizing transcription factor	NM_053720	114512	Rn.15500.1	7.58	P	7.47	P	7.27	P	8.12	P	7.07	P	7.35	P	191.341	177.294	154.343	278.204	134.364	163.144		1.07923	1.07923		1.1487	1.1487		0.687771	-1.45397		1.31951	1.31951		0.946058	-1.05702		2.07053	2.07053		0.823591	-1.21419
1377025_at	Kif3a: kinesin family member 3a	BF563503	84392	Rn.47400.1	6.49	P	6.47	P	6.96	P	6.84	P	5.79	P	6.09	P	89.8845	88.647	124.5	114.563	55.3304	68.1197		1.01396	1.01396		0.712025	-1.40444		0.784584	-1.27456		1.60214	1.60214		1.82766	1.82766		2.07053	2.07053		0.812252	-1.23114
1376256_at	Wdfy1: WD repeat and FYVE domain containing 1	BE108131	301549	Rn.8557.1	6.42	P	7.22	P	5.72	P	7.92	P	6.87	P	7.17	P	85.6274	149.086	52.7098	242.191	116.97	144.007		0.574349	-1.7411		2.82843	2.82843		0.353553	-2.82843		1.27456	1.27456		0.366021	-2.73208		2.07053	2.07053		0.812252	-1.23114
1389758_at	Tada2l: transcriptional adaptor 2 (ADA2 homolog, yeast)-like	AA946332	360581	Rn.8027.1	5.3	P	3.96	A	4.45	A	4.97	A	3.92	A	4.36	A	39.3966	15.5625	21.8566	31.3414	15.1369	20.5348		2.53151	2.53151		0.712025	-1.40444		1.25701	1.25701		1.02811	1.02811		1.06437	1.06437		2.07053	2.07053		0.737135	-1.3566
1388686_at	Dscr1: Down syndrome critical region homolog 1 (human)	AI170193	266766	Rn.12942.1	9.31	P	8.53	P	8.76	P	9.19	P	8.14	P	8.62	P	634.73	369.646	433.534	584.071	282.088	393.44		1.71713	1.71713		0.852635	-1.17283		1.08673	1.08673		1.31039	1.31039		1.10191	1.10191		2.07053	2.07053		0.716978	-1.39474
1368318_at	Homer1: homer homolog 1 (Drosophila)	NM_031707	29546	Rn.37500.1	8.13	P	7.05	P	7.01	P	8.13	P	7.09	P	7.16	P	280.139	132.514	128.89	280.139	136.239	143.013		2.11404	2.11404		1.02811	1.02811		1	1		0.972655	-1.02811		0.90125	-1.10957		2.05623	2.05623		0.952638	-1.04972
1376630_at	Rn.13750.1	AI599509		Rn.13750.1	7.03	P	6.36	P	6.14	P	7.14	P	6.1	P	6.33	P	130.69	82.1393	70.5219	141.044	68.5935	80.4489		1.59107	1.59107		1.16473	1.16473		0.926588	-1.07923		1.19748	1.19748		0.876606	-1.14076		2.05623	2.05623		0.852635	-1.17283
1375814_at	Transcribed locus	BG380887		Rn.52698.1	4.84	P	3.46	P	3.89	P	5.63	P	4.59	P	3.7	P	28.6408	11.0043	14.8254	49.5221	24.0839	12.996		2.60268	2.60268		0.742262	-1.34723		0.578344	-1.72907		0.456916	-2.18859		1.14076	1.14076		2.05623	2.05623		1.85318	1.85318
1395264_at	RGD1562474_predicted: similar to Rap1-interacting factor 1 (predicted)	BF543757	295602	Rn.73446.1	4.87	A	5.08	A	4.13	A	6.14	P	5.1	A	5.5	P	29.2426	33.8246	17.5087	70.5219	34.2968	45.2548		0.864537	-1.15669		1.93187	1.93187		0.41466	-2.41162		0.986233	-1.01396		0.386891	-2.58471		2.05623	2.05623		0.757858	-1.31951
1379582_a_at	Ccna2: cyclin A2	AA998516	114494	Rn.13094.2	11.19	P	10.55	P	10.83	P	11.3	P	10.26	P	10.78	P	2336.28	1499.22	1820.35	2521.38	1226.22	1758.34		1.55833	1.55833		0.823591	-1.21419		0.926588	-1.07923		1.22264	1.22264		1.03526	1.03526		2.05623	2.05623		0.697372	-1.43396
1370461_at	Hmmr: hyaluronan mediated motility receptor (RHAMM)	AF336825	25460	Rn.64571.1	7.94	P	6.33	P	7.14	P	6.45	P	5.41	P	6.07	P	245.572	80.4489	141.044	87.4266	42.5179	67.1819		3.05252	3.05252		0.570382	-1.75321		2.80889	2.80889		1.89212	1.89212		2.09943	2.09943		2.05623	2.05623		0.632878	-1.58008
1383913_at	Transcribed locus	BF420633		Rn.24513.1	3.02	A	3.05	A	2.86	A	3.84	P	2.8	A	2.76	A	8.11168	8.28212	7.26015	14.3204	6.9644	6.77396		0.97942	-1.02101		1.14076	1.14076		0.566442	-1.76541		1.18921	1.18921		1.07177	1.07177		2.05623	2.05623		1.02811	1.02811
1395770_at	Transcribed locus	BM391695		Rn.65052.1	4.61	P	3.95	A	4.32	P	5.19	P	4.15	P	4.21	P	24.4201	15.455	19.9733	36.5044	17.7531	18.507		1.58008	1.58008		0.773782	-1.29235		0.668964	-1.49485		0.870551	-1.1487		1.07923	1.07923		2.05623	2.05623		0.959264	-1.04247
1379092_at	Transcribed locus	AI712997		Rn.40779.1	5.82	A	4.21	A	4.22	A	5.84	P	4.8	A	5.57	P	56.493	18.507	18.6357	57.2816	27.8576	47.5048		3.05252	3.05252		0.993092	-1.00696		0.986233	-1.01396		0.664343	-1.50525		0.392292	-2.54912		2.05623	2.05623		0.586417	-1.70527
1367829_at	Echs1: enoyl Coenzyme A hydratase, short chain, 1, mitochondrial	NM_078623	140547	Rn.6847.1	10.8	P	9.55	P	9.64	P	10.76	P	9.72	P	9.6	P	1782.89	749.612	797.865	1734.13	843.357	776.047		2.37841	2.37841		0.939523	-1.06437		1.02811	1.02811		0.888843	-1.12506		1.02811	1.02811		2.05623	2.05623		1.08673	1.08673
1392516_a_at	Transcribed locus	AI236580		Rn.31698.1	8.4	P	7.59	P	7.75	P	8.54	P	7.5	P	7.43	P	337.794	192.672	215.269	372.217	181.019	172.446		1.75321	1.75321		0.895025	-1.11729		0.907519	-1.10191		1.06437	1.06437		1.24833	1.24833		2.05623	2.05623		1.04972	1.04972
1374920_at	Transcribed locus	AI228955		Rn.19095.1	10.1	P	8.84	P	8.99	P	10.26	P	9.22	P	9.2	P	1097.5	458.253	508.463	1226.22	596.344	588.134		2.39496	2.39496		0.90125	-1.10957		0.895025	-1.11729		0.768438	-1.30134		0.864537	-1.15669		2.05623	2.05623		1.01396	1.01396
1368872_a_at	Homer2: homer homolog 2 (Drosophila)	NM_053309	29547	Rn.30014.1	7.73	P	6.23	P	6.41	P	8.04	P	7	P	7.59	P	212.306	75.0614	85.0359	263.197	128	192.672		2.82843	2.82843		0.882703	-1.13288		0.806642	-1.23971		0.586417	-1.70527		0.441351	-2.26577		2.05623	2.05623		0.664343	-1.50525
1372348_at	RGD1563580_predicted: Similar to AP2 associated kinase 1 (predicted)	AI104502	500244	Rn.22456.1	7.8	P	6.84	P	6.74	P	8.05	P	7.02	P	6.97	P	222.861	114.563	106.891	265.028	129.787	125.366		1.94531	1.94531		1.07177	1.07177		0.840896	-1.18921		0.882703	-1.13288		0.852635	-1.17283		2.04202	2.04202		1.03526	1.03526
1383318_at	Transcribed locus	BE100780		Rn.29866.1	7.1	P	5.73	A	6.03	P	7.49	P	6.46	P	6.56	P	137.187	53.0765	65.3448	179.769	88.0347	94.3532		2.58471	2.58471		0.812252	-1.23114		0.76313	-1.31039		0.602904	-1.65864		0.692555	-1.44393		2.04202	2.04202		0.933033	-1.07177
1372504_at	rCG_63436 /// RGD1561807_predicted: similar to dolichyl-phosphate mannosyltransferase polypeptide 3 (Dolichol-phosphate mannose synthase subunit 3) (predicted) /// similar to Dolichol-phosphate mannosyltransferase subunit 3 (Dolichol-phosphate mannose synthase subunit 3) (Dolichyl-phosphate beta-D-mannosyltransferase subunit 3) (Mannose-P-dolichol synthase subunit 3) (MPD synthase subunit 3) (DPM…	AI179780	502017 /// 692000	Rn.20619.1	10.44	P	9.91	P	9.63	P	10.48	P	9.45	P	9.9	P	1389.16	962.071	792.353	1428.22	699.413	955.426		1.44393	1.44393		1.21419	1.21419		0.972655	-1.02811		1.37554	1.37554		0.82932	-1.20581		2.04202	2.04202		0.732043	-1.36604
1387658_at	Eef2k: eukaryotic elongation factor-2 kinase	U93849	25435	Rn.10958.1	9.24	P	8.33	P	8.02	P	9.73	P	8.7	P	8.65	P	604.668	321.795	259.574	849.223	415.873	401.707		1.87905	1.87905		1.23971	1.23971		0.712025	-1.40444		0.773782	-1.29235		0.646176	-1.54756		2.04202	2.04202		1.03526	1.03526
1378240_at	Fancd2: Fanconi anemia D2 protein	AI031007	312641	Rn.18655.1	7	P	6.63	P	6.66	P	7.36	P	6.33	P	6.84	P	128	99.0442	101.125	164.279	80.4489	114.563		1.29235	1.29235		0.97942	-1.02101		0.779165	-1.28343		1.23114	1.23114		0.882703	-1.13288		2.04202	2.04202		0.702222	-1.42405
1387522_at	Rhag: Rhesus blood group-associated A glycoprotein	NM_023022	65207	Rn.44480.1	6.69	P	5.69	P	4.26	A	5.92	P	4.89	A	5.83	P	103.25	51.6251	19.1597	60.5477	29.6508	56.8859		2	2		2.69447	2.69447		1.70527	1.70527		1.7411	1.7411		0.336808	-2.96905		2.04202	2.04202		0.521233	-1.91853
1375375_at	Rpl14: Ribosomal protein L14	AI059414	65043	Rn.37556.2	2.95	A	3.2	A	2.96	A	4.23	P	3.2	A	3.14	A	7.72749	9.18959	7.78124	18.7654	9.18959	8.81524		0.840896	-1.18921		1.18099	1.18099		0.411796	-2.42839		1	1		0.882703	-1.13288		2.04202	2.04202		1.04247	1.04247
1397225_at	Transcribed locus	AA875647		Rn.32252.1	3.9	P	4.89	P	4.39	A	5.53	P	4.5	P	3.81	P	14.9285	29.6508	20.9663	46.2057	22.6274	14.0257		0.503478	-1.98618		1.41421	1.41421		0.323088	-3.09513		1.31039	1.31039		1.49485	1.49485		2.04202	2.04202		1.61328	1.61328
1374962_at	RGD1563384_predicted: similar to NOGO-interacting mitochondrial protein (predicted)	BM385683	309912	Rn.32770.1	3.83	P	3.73	A	3.68	P	5.46	P	4.43	P	4.07	P	14.2215	13.2691	12.8171	44.0173	21.5557	16.7955		1.07177	1.07177		1.03526	1.03526		0.323088	-3.09513		0.615572	-1.6245		0.76313	-1.31039		2.04202	2.04202		1.28343	1.28343
1383117_at	Pxmp4: peroxisomal membrane protein 4	AI232414	282634	Rn.7752.1	3.29	P	3.24	P	3.26	P	4.33	P	3.3	P	3.03	P	9.78112	9.44794	9.57983	20.1122	9.84916	8.1681		1.03526	1.03526		0.986233	-1.01396		0.486327	-2.05623		0.959264	-1.04247		1.17283	1.17283		2.04202	2.04202		1.20581	1.20581
1381955_at	RGD1561932_predicted: similar to novel protein (predicted)	AA957487	287346	Rn.23162.1	7.39	P	5.63	A	5.78	A	7.01	P	5.98	A	5.91	P	167.73	49.5221	54.9482	128.89	63.1189	60.1295		3.38698	3.38698		0.90125	-1.10957		1.30134	1.30134		0.784584	-1.27456		0.913831	-1.09429		2.04202	2.04202		1.04972	1.04972
1394815_at	Transcribed locus	BE107436		Rn.48832.1	7.42	P	6.76	P	6.72	P	8.07	P	7.04	P	7.02	P	171.255	108.383	105.42	268.727	131.599	129.787		1.58008	1.58008		1.02811	1.02811		0.63728	-1.56917		0.823591	-1.21419		0.812252	-1.23114		2.04202	2.04202		1.01396	1.01396
1375944_at	Acss2_predicted: acyl-CoA synthetase short-chain family member 2 (predicted)	AA849497	311569	Rn.3514.1	5.75	P	6.66	P	6.91	P	6.68	P	5.65	P	5.67	P	53.8174	101.125	120.259	102.537	50.2134	50.9143		0.532185	-1.87905		0.840896	-1.18921		0.524858	-1.90528		2.01391	2.01391		2.36199	2.36199		2.04202	2.04202		0.986233	-1.01396
1385876_at	RGD1563063_predicted: similar to Gpc6 protein (predicted)	AA817826	306163	Rn.23881.1	5.78	P	6.17	P	5.87	P	7.45	P	6.42	P	7.15	P	54.9482	72.0037	58.4852	174.853	85.6274	142.025		0.76313	-1.31039		1.23114	1.23114		0.314253	-3.18215		0.840896	-1.18921		0.411796	-2.42839		2.04202	2.04202		0.602904	-1.65864
1382186_a_at	RGD1311086: similar to RIKEN cDNA 2610029K21	AI136314	295228	Rn.18370.2	7.78	P	6.57	P	6.66	P	8.29	P	7.26	P	7.28	P	219.793	95.0095	101.125	312.996	153.277	155.417		2.31338	2.31338		0.939523	-1.06437		0.702222	-1.42405		0.619854	-1.61328		0.650671	-1.53688		2.04202	2.04202		0.986233	-1.01396
1377095_at	RGD1560070_predicted: similar to ataxin 2-binding protein 1 isoform 2 (predicted)	BG380409	287847	Rn.41200.1	3.48	A	3.88	A	3.22	A	4.25	P	3.22	A	3.3	A	11.1579	14.723	9.31787	19.0273	9.31787	9.84916		0.757858	-1.31951		1.58008	1.58008		0.586417	-1.70527		1.58008	1.58008		0.946058	-1.05702		2.04202	2.04202		0.946058	-1.05702
1372295_at	Narf: Nuclear prelamin A recognition factor	BF551356	360681	Rn.28396.2	9.26	P	8.16	P	7.92	P	9.28	P	8.25	P	8.45	P	613.109	286.026	242.191	621.668	304.437	349.706		2.14355	2.14355		1.18099	1.18099		0.986233	-1.01396		0.939523	-1.06437		0.692555	-1.44393		2.04202	2.04202		0.870551	-1.1487
1388353_at	Pa2g4: proliferation-associated 2G4	BI296168	288778	Rn.9485.1	10	P	9.89	P	9.13	P	10.96	P	9.93	P	10.28	P	1024	948.826	560.278	1992	975.501	1243.34		1.07923	1.07923		1.69349	1.69349		0.514057	-1.94531		0.972655	-1.02811		0.450625	-2.21914		2.04202	2.04202		0.784584	-1.27456
1377676_at	Nucks: nuclear ubiquitous casein kinase and cyclin-dependent kinase substrate	AI599187	64709	Rn.24573.1	10	P	9.64	P	9.49	P	10.24	P	9.21	P	9.71	P	1024	797.865	719.076	1209.34	592.224	837.532		1.28343	1.28343		1.10957	1.10957		0.846745	-1.18099		1.34723	1.34723		0.858565	-1.16473		2.04202	2.04202		0.707107	-1.41421
1376327_at	Tnfrsf14: tumor necrosis factor receptor superfamily, member 14 (herpesvirus entry mediator)	AI169601	366518	Rn.14734.1	6.91	P	7.2	P	6.7	P	6.37	P	5.34	P	5.86	P	120.259	147.033	103.968	82.7106	40.5042	58.0812		0.817902	-1.22264		1.41421	1.41421		1.45397	1.45397		3.63008	3.63008		1.79005	1.79005		2.04202	2.04202		0.697372	-1.43396
1394101_at	Transcribed locus	BE109260		Rn.19284.1	6.11	P	5.66	P	5.69	P	6.66	P	5.63	P	5.7	P	69.0706	50.5626	51.6251	101.125	49.5221	51.9842		1.36604	1.36604		0.97942	-1.02101		0.68302	-1.46409		1.02101	1.02101		0.993092	-1.00696		2.04202	2.04202		0.952638	-1.04972
1368648_at	Cox4i2: cytochrome c oxidase subunit IV isoform 2	NM_053472	84683	Rn.7214.1	4.79	A	3.71	A	3.52	A	4.72	A	3.69	A	3.65	A	27.6652	13.0864	11.4716	26.3549	12.9063	12.5533		2.11404	2.11404		1.14076	1.14076		1.04972	1.04972		1.01396	1.01396		0.913831	-1.09429		2.04202	2.04202		1.02811	1.02811
1387233_at	Hsd17b7: hydroxysteroid (17-beta) dehydrogenase 7	NM_017235	29540	Rn.7040.1	3.11	A	2.95	A	2.69	A	3.84	A	2.81	A	2.81	A	8.63383	7.72749	6.45313	14.3204	7.01285	7.01285		1.11729	1.11729		1.19748	1.19748		0.602904	-1.65864		1.10191	1.10191		0.920188	-1.08673		2.04202	2.04202		1	1
1373780_at	Tspan1: tetraspanin 1	BE349699	298436	Rn.33830.1	10	P	8.94	P	9.06	P	10.2	P	9.17	P	8.74	P	1024	491.143	533.742	1176.27	576.03	427.565		2.08493	2.08493		0.920188	-1.08673		0.870551	-1.1487		0.852635	-1.17283		1.24833	1.24833		2.04202	2.04202		1.34723	1.34723
1383921_at	Transcribed locus, strongly similar to XP_001063527.1 hypothetical protein [Rattus norvegicus]	AW916957		Rn.49250.1	7.6	P	6.12	A	6.05	A	7.18	P	6.15	A	5.77	A	194.012	69.551	66.257	145.009	71.0124	54.5686		2.78949	2.78949		1.04972	1.04972		1.33793	1.33793		0.97942	-1.02101		1.21419	1.21419		2.04202	2.04202		1.30134	1.30134
1384439_at	Rn.16454.1	BM385726		Rn.16454.1	7.67	P	7.47	P	7.37	P	8.2	P	7.17	P	6.93	P	203.657	177.294	165.421	294.067	144.007	121.938		1.1487	1.1487		1.07177	1.07177		0.692555	-1.44393		1.23114	1.23114		1.3566	1.3566		2.04202	2.04202		1.18099	1.18099
1389265_at	Gbe1: glucan (1,4-alpha-), branching enzyme 1	BI284270	288333	Rn.29938.1	10.87	P	9.86	P	9.9	P	10.81	P	9.79	P	9.77	P	1871.53	929.3	955.426	1795.29	885.286	873.098		2.01391	2.01391		0.972655	-1.02811		1.04247	1.04247		1.04972	1.04972		1.09429	1.09429		2.02792	2.02792		1.01396	1.01396
1384194_at	Fzd7_predicted: Frizzled homolog 7 (Drosophila) (predicted)	BF411054	301440	Rn.20683.1	5.93	P	5.24	A	4.77	A	6.12	P	5.1	P	4.6	A	60.9688	37.7918	27.2843	69.551	34.2968	24.2515		1.61328	1.61328		1.38511	1.38511		0.876606	-1.14076		1.10191	1.10191		1.12506	1.12506		2.02792	2.02792		1.41421	1.41421
1394567_at	Rn.48563.1	AW535805		Rn.48563.1	8.72	P	7.35	P	7.61	P	8.65	P	7.63	P	7.67	P	421.679	163.144	195.361	401.707	198.088	203.657		2.58471	2.58471		0.835088	-1.19748		1.04972	1.04972		0.823591	-1.21419		0.959264	-1.04247		2.02792	2.02792		0.972655	-1.02811
1368279_at	Mllt3: myeloid/lymphoid or mixed-lineage leukemia,translocated to, 3 (trithorax homolog, Drosophila)	NM_053718	114510	Rn.22828.1	7.5	P	7.25	P	6.7	P	8.48	P	7.46	P	7.52	P	181.019	152.219	103.968	357.054	176.069	183.546		1.18921	1.18921		1.46409	1.46409		0.50698	-1.97247		0.864537	-1.15669		0.566442	-1.76541		2.02792	2.02792		0.959264	-1.04247
1395596_at	Transcribed locus	BM389675		Rn.42809.1	3.67	P	3.01	A	2.99	A	4.03	P	3.01	P	3.09	A	12.7286	8.05564	7.94474	16.3362	8.05564	8.51496		1.58008	1.58008		1.01396	1.01396		0.779165	-1.28343		1	1		0.933033	-1.07177		2.02792	2.02792		0.946058	-1.05702
1395944_at	Transcribed locus	AI548667		Rn.41999.1	8.72	P	8.38	P	8.53	P	9.05	P	8.03	P	8.61	P	421.679	333.144	369.646	530.056	261.379	390.722		1.26576	1.26576		0.90125	-1.10957		0.795536	-1.25701		1.27456	1.27456		0.946058	-1.05702		2.02792	2.02792		0.668964	-1.49485
1389779_at	Sh2d4a: SH2 domain containing 4A	AA800626	306376	Rn.6614.1	9.59	P	8.96	P	9.24	P	9.81	P	8.79	P	9.42	P	770.686	497.999	604.668	897.644	442.643	685.019		1.54756	1.54756		0.823591	-1.21419		0.858565	-1.16473		1.12506	1.12506		0.882703	-1.13288		2.02792	2.02792		0.646176	-1.54756
1376684_at	Dlg7_predicted: discs, large homolog 7 (Drosophila) (predicted)	AA874827	289997	Rn.3137.1	8.11	P	7.41	P	7.23	P	8	P	6.98	P	7.41	P	276.282	170.072	150.123	256	126.238	170.072		1.6245	1.6245		1.13288	1.13288		1.07923	1.07923		1.34723	1.34723		0.882703	-1.13288		2.02792	2.02792		0.742262	-1.34723
1385291_a_at	Sc65: synaptonemal complex protein SC65	BI303187	59101	Rn.77433.2	7.97	P	7.72	P	7.29	P	7.99	P	6.97	P	6.54	P	250.732	210.839	156.498	254.232	125.366	93.0542		1.18921	1.18921		1.34723	1.34723		0.986233	-1.01396		1.68179	1.68179		1.68179	1.68179		2.02792	2.02792		1.34723	1.34723
1393337_at	Transcribed locus	AW524476		Rn.43791.1	8.41	P	7.77	P	7.83	P	8.76	P	7.74	P	7.67	P	340.144	218.275	227.544	433.534	213.783	203.657		1.55833	1.55833		0.959264	-1.04247		0.784584	-1.27456		1.02101	1.02101		1.11729	1.11729		2.02792	2.02792		1.04972	1.04972
1384239_at	LOC680133 /// LOC681648: similar to TBC1 domain family, member 8	AA818474	680133 /// 681648	Rn.16712.1	11.12	P	9.44	P	9.63	P	10.78	P	9.76	P	9.71	P	2225.63	694.581	792.353	1758.34	867.067	837.532		3.20428	3.20428		0.876606	-1.14076		1.26576	1.26576		0.80107	-1.24833		0.946058	-1.05702		2.02792	2.02792		1.03526	1.03526
1391317_at	RGD1310784_predicted: similar to RIKEN cDNA 2810433K01 (predicted)	BE109802	291441	Rn.22876.1	8.92	P	8.36	P	8.49	P	8.73	P	7.71	P	7.79	P	484.382	328.557	359.538	424.612	209.383	221.322		1.47427	1.47427		0.913831	-1.09429		1.14076	1.14076		1.56917	1.56917		1.6245	1.6245		2.02792	2.02792		0.946058	-1.05702
1381769_at	Rn.42314.1	AW251554		Rn.42314.1	5.35	P	5.21	P	5.16	P	5.63	P	4.61	P	5.07	P	40.7859	37.014	35.7532	49.5221	24.4201	33.5909		1.10191	1.10191		1.03526	1.03526		0.823591	-1.21419		1.51572	1.51572		1.06437	1.06437		2.02792	2.02792		0.726986	-1.37554
1392232_at	LOC683961 /// LOC684988 /// Rps13: ribosomal protein S13 /// similar to ribosomal protein S13	AI030983	161477 /// 683961 /// 684988	Rn.79702.1	4.79	P	3.73	P	3.66	P	4.64	P	3.62	P	3.51	P	27.6652	13.2691	12.6407	24.9333	12.295	11.3924		2.08493	2.08493		1.04972	1.04972		1.10957	1.10957		1.07923	1.07923		1.10957	1.10957		2.02792	2.02792		1.07923	1.07923
1367817_at	Hdgf: hepatoma-derived growth factor	NM_053707	114499	Rn.860.1	9.25	P	8.61	P	8.81	P	9.59	P	8.57	P	8.87	P	608.874	390.722	448.822	770.686	380.038	467.882		1.55833	1.55833		0.870551	-1.1487		0.790041	-1.26576		1.02811	1.02811		0.959264	-1.04247		2.02792	2.02792		0.812252	-1.23114
1371683_at	Lsm4_predicted: LSM4 homolog, U6 small nuclear RNA associated (S. cerevisiae) (predicted)	AI103250	290647	Rn.12031.1	9.73	P	9.63	P	9.37	P	10.17	P	9.15	P	9.49	P	849.223	792.353	661.685	1152.06	568.1	719.076		1.07177	1.07177		1.19748	1.19748		0.737135	-1.3566		1.39474	1.39474		0.920188	-1.08673		2.02792	2.02792		0.790041	-1.26576
AFFX_Rat_GAPDH_3_at	Gapdh: glyceraldehyde-3-phosphate dehydrogenase	AFFX_Rat_GAPDH_3	24383	AFFX_Rat_GAPDH_3	13.18	P	12.66	P	12.65	P	13.26	P	12.24	P	12.12	P	9280.58	6472.02	6427.31	9809.75	4837.35	4451.27		1.43396	1.43396		1.00696	1.00696		0.946058	-1.05702		1.33793	1.33793		1.44393	1.44393		2.02792	2.02792		1.08673	1.08673
1389668_at	Spbc25: spindle pole body component 25 homolog (S. cerevisiae)	AI408269	295661	Rn.16268.1	9.21	P	8.88	P	8.99	P	9.32	P	8.3	P	9.2	P	592.224	471.136	508.463	639.145	315.173	588.134		1.25701	1.25701		0.926588	-1.07923		0.926588	-1.07923		1.49485	1.49485		0.864537	-1.15669		2.02792	2.02792		0.535887	-1.86607
1393978_at	RGD1560676_predicted: similar to stefin A2 (predicted)	BF415134	498087	Rn.62642.1	12.5	P	12.09	P	12.14	P	13.24	P	12.23	P	11.95	P	5792.62	4359.66	4513.4	9674.69	4803.93	3956.48		1.32869	1.32869		0.965936	-1.03526		0.598739	-1.67018		0.907519	-1.10191		1.14076	1.14076		2.01391	2.01391		1.21419	1.21419
1394401_at	Elovl6: ELOVL family member 6, elongation of long chain fatty acids (yeast)	BF396857	171402	Rn.46942.1	6	P	5.82	P	5.21	P	7.08	P	6.07	P	5.5	P	64	56.493	37.014	135.298	67.1819	45.2548		1.13288	1.13288		1.52626	1.52626		0.473029	-2.11404		0.840896	-1.18921		0.817902	-1.22264		2.01391	2.01391		1.48452	1.48452
1391063_at	Kif23_predicted: kinesin family member 23 (predicted)	BE113443	315740	Rn.28184.1	9.43	P	9.04	P	9.32	P	9.52	P	8.51	P	8.98	P	689.784	526.394	639.145	734.185	364.557	504.951		1.31039	1.31039		0.823591	-1.21419		0.939523	-1.06437		1.44393	1.44393		1.26576	1.26576		2.01391	2.01391		0.721965	-1.38511
1370811_at	Mpst: mercaptopyruvate sulfurtransferase	D50564	192172	Rn.32263.1	10.08	P	9.73	P	9.5	P	10.48	P	9.47	P	10.04	P	1082.39	849.223	724.077	1428.22	709.176	1052.79		1.27456	1.27456		1.17283	1.17283		0.757858	-1.31951		1.19748	1.19748		0.687771	-1.45397		2.01391	2.01391		0.673617	-1.48452
1390853_at	Transcribed locus	BG380315		Rn.6533.1	5.52	P	4.33	P	4.06	P	5.22	P	4.21	P	4.3	P	45.8866	20.1122	16.6795	37.2715	18.507	19.6983		2.28153	2.28153		1.20581	1.20581		1.23114	1.23114		1.08673	1.08673		0.846745	-1.18099		2.01391	2.01391		0.939523	-1.06437
1378028_at	Mad2l1_predicted: MAD2 (mitotic arrest deficient, homolog)-like 1 (yeast) (predicted)	BM384425	297176	Rn.14931.1	5.17	P	4.69	P	4.93	P	5.01	P	4	P	4.52	P	36.0019	25.8125	30.4844	32.2226	16	22.9433		1.39474	1.39474		0.846745	-1.18099		1.11729	1.11729		1.61328	1.61328		1.32869	1.32869		2.01391	2.01391		0.697372	-1.43396
1376299_at	LOC312678: similar to Retinoblastoma-binding protein 2 (RBBP-2)	BI298889	312678	Rn.73437.1	6.61	P	6.75	P	5.01	P	8.24	P	7.23	P	7.76	P	97.6806	107.635	32.2226	302.334	150.123	216.767		0.907519	-1.10191		3.34035	3.34035		0.323088	-3.09513		0.716978	-1.39474		0.148651	-6.72717		2.01391	2.01391		0.692555	-1.44393
1378932_at	Srprb: Signal recognition particle receptor, B subunit	AI103196	300965	Rn.18046.2	4.9	A	4.75	P	4.71	P	6.09	P	5.08	P	5.06	P	29.8571	26.9087	26.1729	68.1197	33.8246	33.3589		1.10957	1.10957		1.02811	1.02811		0.438303	-2.28153		0.795536	-1.25701		0.784584	-1.27456		2.01391	2.01391		1.01396	1.01396
1391689_at	LOC312678: similar to Retinoblastoma-binding protein 2 (RBBP-2)	BI282883	312678	Rn.20786.1	5.5	P	5.25	P	4	A	6.76	P	5.75	P	5.84	P	45.2548	38.0546	16	108.383	53.8174	57.2816		1.18921	1.18921		2.37841	2.37841		0.417544	-2.39496		0.707107	-1.41421		0.279322	-3.5801		2.01391	2.01391		0.939523	-1.06437
1372630_at	Rad23a: RAD23a homolog (S. cerevisiae)	AA891828	361381	Rn.16629.2	8.12	P	7.93	P	7.8	P	8.94	P	7.93	P	8.03	P	278.204	243.875	222.861	491.143	243.875	261.379		1.14076	1.14076		1.09429	1.09429		0.566442	-1.76541		1	1		0.852635	-1.17283		2.01391	2.01391		0.933033	-1.07177
1385148_at	P2rx1: purinergic receptor P2X, ligand-gated ion channel, 1	BM391148	25505	Rn.82616.1	11.87	P	10.6	P	10.64	P	11.84	P	10.84	P	11	P	3743.05	1552.09	1595.73	3666.02	1833.01	2048		2.41162	2.41162		0.972655	-1.02811		1.02101	1.02101		0.846745	-1.18099		0.779165	-1.28343		2	2		0.895025	-1.11729
1374957_at	Rn.20437.1	AI408197		Rn.20437.1	5.33	A	4.55	A	4.67	A	5.79	P	4.79	A	5.14	P	40.2244	23.4254	25.4572	55.3304	27.6652	35.261		1.71713	1.71713		0.920188	-1.08673		0.726986	-1.37554		0.846745	-1.18099		0.721965	-1.38511		2	2		0.784584	-1.27456
1388674_at	Cdkn1a: cyclin-dependent kinase inhibitor 1A	AI010427	114851	Rn.30756.1	9.72	P	8.78	P	8.96	P	9.92	P	8.92	P	8.71	P	843.357	439.586	497.999	968.763	484.382	418.766		1.91853	1.91853		0.882703	-1.13288		0.870551	-1.1487		0.907519	-1.10191		1.18921	1.18921		2	2		1.15669	1.15669
1385670_at	Sdsl_predicted: serine dehydratase-like (predicted)	BF521655	360816	Rn.54338.2	5.55	P	4.35	A	4.31	A	5.64	P	4.64	A	4.54	A	46.8507	20.393	19.8353	49.8665	24.9333	23.2636		2.2974	2.2974		1.02811	1.02811		0.939523	-1.06437		0.817902	-1.22264		0.852635	-1.17283		2	2		1.07177	1.07177
1392926_at	Lama1_predicted: laminin, alpha 1 (predicted)	BI281952	316758	Rn.2807.1	2.94	A	2.88	A	2.9	P	3.9	P	2.9	A	2.9	A	7.67411	7.3615	7.46426	14.9285	7.46426	7.46426		1.04247	1.04247		0.986233	-1.01396		0.514057	-1.94531		0.986233	-1.01396		1	1		2	2		1	1
1375686_at	Ppil3: peptidylprolyl isomerase (cyclophilin)-like 3	AI706907	301432	Rn.14747.1	10.18	P	9.5	P	9.22	P	10.25	P	9.25	P	9.25	P	1160.07	724.077	596.344	1217.75	608.874	608.874		1.60214	1.60214		1.21419	1.21419		0.952638	-1.04972		1.18921	1.18921		0.97942	-1.02101		2	2		1	1
1376301_at	Transcribed locus	BE110719		Rn.49968.1	4.29	P	4.54	P	4.71	P	5.34	P	4.34	P	4.61	P	19.5622	23.2636	26.1729	40.5042	20.2521	24.4201		0.840896	-1.18921		0.888843	-1.12506		0.482968	-2.07053		1.1487	1.1487		1.07177	1.07177		2	2		0.82932	-1.20581
1367849_at	Sdc1: syndecan 1	NM_013026	25216	Rn.11176.1	9.25	P	8.48	P	8.81	P	9.7	P	8.7	P	9.08	P	608.874	357.054	448.822	831.746	415.873	541.193		1.70527	1.70527		0.795536	-1.25701		0.732043	-1.36604		0.858565	-1.16473		0.82932	-1.20581		2	2		0.768438	-1.30134
1384732_at	Rn.22755.1	AI177301		Rn.22755.1	3.87	A	3.25	A	3.49	P	3.91	A	2.91	A	3.34	A	14.6213	9.51366	11.2356	15.0324	7.51618	10.1261		1.53688	1.53688		0.846745	-1.18099		0.972655	-1.02811		1.26576	1.26576		1.10957	1.10957		2	2		0.742262	-1.34723
1370182_at	Ptprn2: protein tyrosine phosphatase, receptor type, N polypeptide 2	AI574884	29714	Rn.11044.1	10.62	P	9.26	P	9.3	P	10.82	P	9.82	P	10.29	P	1573.76	613.109	630.346	1807.78	903.888	1251.98		2.56685	2.56685		0.972655	-1.02811		0.870551	-1.1487		0.678302	-1.47427		0.503478	-1.98618		2	2		0.721965	-1.38511
1381811_at	Transcribed locus	BM385405		Rn.12335.1	2.16	P	2.18	A	2.16	A	3.17	P	2.17	A	2.15	A	4.46915	4.53154	4.46915	9.00047	4.50023	4.43828		0.986233	-1.01396		1.01396	1.01396		0.496546	-2.01391		1.00696	1.00696		1.00696	1.00696		2	2		1.01396	1.01396
1375452_at	Mgea6_predicted: meningioma expressed antigen 6 (coiled-coil proline-rich) (predicted)	AI177180	299078	Rn.8205.2	13.04	P	11.97	P	11.71	P	13.09	P	12.09	P	12.2	P	8422.31	4011.71	3350.13	8719.32	4359.66	4705.07		2.09943	2.09943		1.19748	1.19748		0.965936	-1.03526		0.920188	-1.08673		0.712025	-1.40444		2	2		0.926588	-1.07923
1367726_at	Thra: thyroid hormone receptor alpha	NM_031134	81812	Rn.11307.1	7.05	P	6.83	P	6.64	P	7.61	P	6.61	P	6.99	P	132.514	113.772	99.7331	195.361	97.6806	127.116		1.16473	1.16473		1.14076	1.14076		0.678302	-1.47427		1.16473	1.16473		0.784584	-1.27456		2	2		0.768438	-1.30134
1390502_at	RGD1309104_predicted: similar to RIKEN cDNA 1700025G04 gene (predicted)	BF388757	289084	Rn.63893.1	7.16	P	7.28	P	7.41	P	7.64	P	6.64	P	7.12	P	143.013	155.417	170.072	199.466	99.7331	139.102		0.920188	-1.08673		0.913831	-1.09429		0.716978	-1.39474		1.55833	1.55833		1.22264	1.22264		2	2		0.716978	-1.39474
1390640_at	Chtf18_predicted: CTF18, chromosome transmission fidelity factor 18 homolog (S. cerevisiae) (predicted)	AA850760	287146	Rn.53402.1	2.81	P	2.66	A	2.58	A	3.47	P	2.47	A	2.8	A	7.01285	6.32033	5.9794	11.0809	5.54044	6.9644		1.10957	1.10957		1.05702	1.05702		0.632878	-1.58008		1.14076	1.14076		0.858565	-1.16473		2	2		0.795536	-1.25701
1383749_at	Phospho1_predicted: phosphatase, orphan 1 (predicted)	AI112954	287644	Rn.25211.1	2.36	P	2.36	A	2.36	A	3.36	P	2.36	A	2.45	P	5.1337	5.1337	5.1337	10.2674	5.1337	5.46416		1	1		1	1		0.5	-2		1	1		0.939523	-1.06437		2	2		0.939523	-1.06437
1380123_at	RGD1309886: similar to RIKEN cDNA 2310042N02	BG374569	310626	Rn.13463.1	4.76	P	4.75	P	4.4	P	5.05	P	4.05	P	4.52	P	27.0958	26.9087	21.1121	33.1285	16.5642	22.9433		1.00696	1.00696		1.27456	1.27456		0.817902	-1.22264		1.6245	1.6245		0.920188	-1.08673		2	2		0.721965	-1.38511
1378887_at	Transcribed locus	AW522786		Rn.32437.1	5.23	P	4.84	P	5.44	P	5.8	P	4.8	P	4.83	P	37.5307	28.6408	43.4113	55.7152	27.8576	28.443		1.31039	1.31039		0.659754	-1.51572		0.673617	-1.48452		1.02811	1.02811		1.52626	1.52626		2	2		0.97942	-1.02101
1373248_at	RGD1565800_predicted: Similar to hypothetical protein FLJ20674 (predicted)	BI292079	304529	Rn.18507.1	8.46	P	7.8	P	7.94	P	9.03	P	8.03	P	8.35	P	352.139	222.861	245.572	522.758	261.379	326.288		1.58008	1.58008		0.907519	-1.10191		0.673617	-1.48452		0.852635	-1.17283		0.752623	-1.32869		2	2		0.80107	-1.24833
1377830_a_at	RGD1311186_predicted: similar to RIKEN cDNA 1810014F10 gene (predicted)	BF281728	293587	Rn.22205.2	8.94	P	7.84	P	7.56	P	8.94	P	7.94	P	7.39	P	491.143	229.126	188.706	491.143	245.572	167.73		2.14355	2.14355		1.21419	1.21419		1	1		0.933033	-1.07177		1.12506	1.12506		2	2		1.46409	1.46409
1377016_at	Creld2: cysteine-rich with EGF-like domains 2	BE106888	362978	Rn.19198.1	11.86	P	11.25	P	11.26	P	12.07	P	11.08	P	11.35	P	3717.2	2435.5	2452.44	4299.64	2164.77	2610.3		1.52626	1.52626		0.993092	-1.00696		0.864537	-1.15669		1.12506	1.12506		0.939523	-1.06437		1.98618	1.98618		0.82932	-1.20581
1398352_at	Pias4: protein inhibitor of activated STAT, 4	AI412927	362827	Rn.13185.1	5.72	P	5.46	P	5.12	P	6.16	P	5.17	P	5.58	P	52.7098	44.0173	34.7755	71.5064	36.0019	47.8352		1.19748	1.19748		1.26576	1.26576		0.737135	-1.3566		1.22264	1.22264		0.726986	-1.37554		1.98618	1.98618		0.752623	-1.32869
1390384_at	RGD1566119_predicted: similar to Histone H2A.x (H2a/x) (predicted)	AA875257	500987	Rn.2850.1	8.42	P	8.27	P	7.85	P	9.1	P	8.11	P	8.66	P	342.509	308.687	230.72	548.748	276.282	404.501		1.10957	1.10957		1.33793	1.33793		0.624165	-1.60214		1.11729	1.11729		0.570382	-1.75321		1.98618	1.98618		0.68302	-1.46409
1397918_at	Rn.48434.1	BF411420		Rn.48434.1	9.08	A	8.48	A	8.11	A	9.43	P	8.44	A	8.58	P	541.193	357.054	276.282	689.784	347.291	382.681		1.51572	1.51572		1.29235	1.29235		0.784584	-1.27456		1.02811	1.02811		0.721965	-1.38511		1.98618	1.98618		0.907519	-1.10191
1376583_at	Rn.8255.1	BE095847		Rn.8255.1	8.78	P	7.71	P	7.3	P	8.88	P	7.89	P	8.07	P	439.586	209.383	157.586	471.136	237.207	268.727		2.09943	2.09943		1.32869	1.32869		0.933033	-1.07177		0.882703	-1.13288		0.586417	-1.70527		1.98618	1.98618		0.882703	-1.13288
1390628_at	Cpeb2_predicted: cytoplasmic polyadenylation element binding protein 2 (predicted)	AI010275	360949	Rn.17551.1	11.73	P	10.68	P	10.66	P	11.64	P	10.65	P	10.94	P	3396.89	1640.59	1618	3191.46	1606.83	1964.57		2.07053	2.07053		1.01396	1.01396		1.06437	1.06437		1.02101	1.02101		0.823591	-1.21419		1.98618	1.98618		0.817902	-1.22264
1373823_at	RGD1562047_predicted: similar to Cyclin-dependent kinases regulatory subunit 2 (CKS-2) (predicted)	AA944180	498709	Rn.6116.1	11.24	P	10.8	P	10.97	P	11.24	P	10.25	P	10.9	P	2418.67	1782.89	2005.85	2418.67	1217.75	1910.85		1.3566	1.3566		0.888843	-1.12506		1	1		1.46409	1.46409		1.04972	1.04972		1.98618	1.98618		0.63728	-1.56917
1392171_at	Chi3l1: chitinase 3-like 1	AA945643	89824	Rn.7885.1	5.67	P	5.41	P	5.41	P	6.41	P	5.42	P	5.38	P	50.9143	42.5179	42.5179	85.0359	42.8137	41.6429		1.19748	1.19748		1	1		0.598739	-1.67018		0.993092	-1.00696		1.02101	1.02101		1.98618	1.98618		1.02811	1.02811
1399070_at	RGD1310433_predicted: similar to mKIAA1757 protein (predicted)	AI180081	297514	Rn.14057.1	4.63	P	4.36	P	4.25	P	5.71	P	4.72	P	5.04	P	24.761	20.5348	19.0273	52.3457	26.3549	32.8996		1.20581	1.20581		1.07923	1.07923		0.473029	-2.11404		0.779165	-1.28343		0.578344	-1.72907		1.98618	1.98618		0.80107	-1.24833
1383801_at	Transcribed locus	BF550887		Rn.16219.1	5.5	P	3.82	A	3.93	P	4.76	P	3.77	A	4.08	P	45.2548	14.1232	15.2422	27.0958	13.6422	16.9123		3.20428	3.20428		0.926588	-1.07923		1.67018	1.67018		1.03526	1.03526		0.90125	-1.10957		1.98618	1.98618		0.806642	-1.23971
1368260_at	Aurkb: aurora kinase B	NM_053749	114592	Rn.10865.1	9.5	P	8.99	P	8.92	P	9.4	P	8.41	P	8.88	P	724.077	508.463	484.382	675.588	340.144	471.136		1.42405	1.42405		1.04972	1.04972		1.07177	1.07177		1.49485	1.49485		1.02811	1.02811		1.98618	1.98618		0.721965	-1.38511
1372820_at	Transcribed locus	BE109102		Rn.3225.1	7.53	P	7.21	P	7.51	P	7.66	P	6.67	P	7.31	P	184.823	148.056	182.278	202.251	101.829	158.683		1.24833	1.24833		0.812252	-1.23114		0.913831	-1.09429		1.45397	1.45397		1.1487	1.1487		1.98618	1.98618		0.641713	-1.55833
1372318_at	Transcribed locus	AI235528		Rn.7416.1	7.54	P	7.25	P	7.13	P	7.89	P	6.9	P	6.34	P	186.108	152.219	140.07	237.207	119.428	81.0084		1.22264	1.22264		1.08673	1.08673		0.784584	-1.27456		1.27456	1.27456		1.72907	1.72907		1.98618	1.98618		1.47427	1.47427
1387599_a_at	Nqo1: NAD(P)H dehydrogenase, quinone 1	J02679	24314	Rn.11234.2	6.3	P	6.14	P	6.25	P	6.57	P	5.58	P	5.34	P	78.7932	70.5219	76.1093	95.0095	47.8352	40.5042		1.11729	1.11729		0.926588	-1.07923		0.82932	-1.20581		1.47427	1.47427		1.87905	1.87905		1.98618	1.98618		1.18099	1.18099
1375654_at	Ckap4_predicted: cytoskeleton-associated protein 4 (predicted)	BI278813	362859	Rn.20834.1	6.44	A	6.81	P	5.62	A	7.83	P	6.84	P	6.86	P	86.8227	112.206	49.18	227.544	114.563	116.162		0.773782	-1.29235		2.28153	2.28153		0.381565	-2.62079		0.97942	-1.02101		0.423373	-2.36199		1.98618	1.98618		0.986233	-1.01396
1372870_at	Kdelr3_predicted: KDEL (Lys-Asp-Glu-Leu) endoplasmic reticulum protein retention receptor 3 (predicted)	BM391302	315131	Rn.16696.1	9.52	P	8.98	P	8.95	P	9.57	P	8.58	P	8.66	P	734.185	504.951	494.559	760.076	382.681	404.501		1.45397	1.45397		1.02101	1.02101		0.965936	-1.03526		1.31951	1.31951		1.22264	1.22264		1.98618	1.98618		0.946058	-1.05702
1393036_at	LOC684669 /// MGC125042: similar to differential display and activated by p53	AI044340	684669 /// 691380	Rn.12752.1	4.41	P	3.7	P	3.78	P	4.66	P	3.67	P	3.78	P	21.259	12.996	13.737	25.2813	12.7286	13.737		1.6358	1.6358		0.946058	-1.05702		0.840896	-1.18921		1.02101	1.02101		1	1		1.98618	1.98618		0.926588	-1.07923
1393074_at	Transcribed locus	BF406819		Rn.9381.1	6.25	P	5.51	P	5.66	P	6.6	P	5.61	A	5.75	P	76.1093	45.5696	50.5626	97.0059	48.8403	53.8174		1.67018	1.67018		0.90125	-1.10957		0.784584	-1.27456		0.933033	-1.07177		0.939523	-1.06437		1.98618	1.98618		0.907519	-1.10191
1368920_at	Slit3: slit homolog 3 (Drosophila)	NM_031321	83467	Rn.12298.1	8.14	P	8.11	P	7.93	P	9.02	P	8.03	P	8.64	P	282.088	276.282	243.875	519.147	261.379	398.932		1.02101	1.02101		1.13288	1.13288		0.543367	-1.84038		1.05702	1.05702		0.61132	-1.6358		1.98618	1.98618		0.655197	-1.52626
1392405_at	Tcfdp2_predicted: transcription factor Dp 2 (predicted)	AI177322	300947	Rn.81617.1	5.23	P	5.12	P	4.98	P	5.93	P	4.94	P	5.29	P	37.5307	34.7755	31.5594	60.9688	30.6965	39.1245		1.07923	1.07923		1.10191	1.10191		0.615572	-1.6245		1.13288	1.13288		0.806642	-1.23971		1.98618	1.98618		0.784584	-1.27456
1369380_at	Kif2c: kinesin family member 2C	NM_134472	171529	Affx.1.4	6.84	P	5.64	A	5.9	P	6.35	P	5.36	A	5.92	P	114.563	49.8665	59.7141	81.5719	41.0696	60.5477		2.2974	2.2974		0.835088	-1.19748		1.40444	1.40444		1.21419	1.21419		0.986233	-1.01396		1.98618	1.98618		0.678302	-1.47427
1390755_at	RGD1563497_predicted: similar to Gnefr protein (predicted)	BE105876	365243	Rn.12493.1	8.04	P	7.4	P	7.26	P	8.7	P	7.71	P	7.82	P	263.197	168.897	153.277	415.873	209.383	225.972		1.55833	1.55833		1.10191	1.10191		0.632878	-1.58008		0.806642	-1.23971		0.678302	-1.47427		1.98618	1.98618		0.926588	-1.07923
1374455_at	Rn.13652.1	AI599343		Rn.13652.1	8.15	P	8.09	P	7.84	P	8.44	P	7.45	P	8.1	P	284.05	272.479	229.126	347.291	174.853	274.374		1.04247	1.04247		1.18921	1.18921		0.817902	-1.22264		1.55833	1.55833		0.835088	-1.19748		1.98618	1.98618		0.63728	-1.56917
1396558_at	Transcribed locus	BF392155		Rn.57757.1	6.55	P	5.73	P	5.73	P	6.69	P	5.71	A	5.53	A	93.7015	53.0765	53.0765	103.25	52.3457	46.2057		1.76541	1.76541		1	1		0.907519	-1.10191		1.01396	1.01396		1.1487	1.1487		1.97247	1.97247		1.13288	1.13288
1378906_at	RGD1559690_predicted: similar to hypothetical protein FLJ25416 (predicted)	BE098141	499204	Rn.14573.1	4.67	P	4.03	A	4.43	P	4.94	P	3.96	A	4.43	A	25.4572	16.3362	21.5557	30.6965	15.5625	21.5557		1.55833	1.55833		0.757858	-1.31951		0.82932	-1.20581		1.04972	1.04972		1	1		1.97247	1.97247		0.721965	-1.38511
1368521_at	Napsa: napsin A aspartic peptidase	NM_031670	60575	Rn.17097.1	2.26	A	2.28	A	2.33	A	3.24	A	2.26	A	2.29	A	4.78991	4.85678	5.02805	9.44794	4.78991	4.89056		0.986233	-1.01396		0.965936	-1.03526		0.50698	-1.97247		1.01396	1.01396		1.02811	1.02811		1.97247	1.97247		0.97942	-1.02101
1378420_at	Transcribed locus	BF408177		Rn.27227.1	8.34	P	7.19	P	7.15	P	8.29	P	7.31	P	7.46	P	324.034	146.018	142.025	312.996	158.683	176.069		2.21914	2.21914		1.02811	1.02811		1.03526	1.03526		0.920188	-1.08673		0.806642	-1.23971		1.97247	1.97247		0.90125	-1.10957
1389342_at	Transcribed locus	AI112988		Rn.9434.1	7.02	P	6.82	P	6.2	P	7.51	P	6.53	P	6.8	P	129.787	112.986	73.5167	182.278	92.4115	111.43		1.1487	1.1487		1.53688	1.53688		0.712025	-1.40444		1.22264	1.22264		0.659754	-1.51572		1.97247	1.97247		0.82932	-1.20581
1371376_at	RGD1565596_predicted: similar to Gene model 461 (predicted)	AI072448	500252	Rn.2931.1	8.76	P	8.55	P	8.1	P	9.57	P	8.59	P	8.9	P	433.534	374.806	274.374	760.076	385.343	477.713		1.15669	1.15669		1.36604	1.36604		0.570382	-1.75321		0.972655	-1.02811		0.574349	-1.7411		1.97247	1.97247		0.806642	-1.23971
1384355_at	Plxna2_predicted: plexin A2 (predicted)	BG666418	289392	Rn.70165.1	3.02	A	2.75	A	2.56	A	3.81	A	2.83	A	2.63	A	8.11168	6.72717	5.89708	14.0257	7.11074	6.19026		1.20581	1.20581		1.14076	1.14076		0.578344	-1.72907		0.946058	-1.05702		0.952638	-1.04972		1.97247	1.97247		1.1487	1.1487
1369153_at	Nphs1: nephrosis 1 homolog, nephrin (human)	NM_022628	64563	Rn.48745.1	2.99	P	2.65	A	2.72	P	3.68	P	2.7	A	2.69	A	7.94474	6.27667	6.58873	12.8171	6.49802	6.45313		1.26576	1.26576		0.952638	-1.04972		0.619854	-1.61328		0.965936	-1.03526		1.02101	1.02101		1.97247	1.97247		1.00696	1.00696
1385974_at	Pard6g_predicted: par-6 partitioning defective 6 homolog gamma (C. elegans) (predicted)	BM384723	307237	Rn.51879.1	4.67	P	3.79	A	3.63	P	4.25	P	3.27	A	3.97	P	25.4572	13.8326	12.3805	19.0273	9.64646	15.6707		1.84038	1.84038		1.11729	1.11729		1.33793	1.33793		1.43396	1.43396		0.790041	-1.26576		1.97247	1.97247		0.615572	-1.6245
1391610_at	Transcribed locus	AI555319		Rn.39027.1	4.04	P	3.39	P	3.39	P	4.5	P	3.52	P	3.39	P	16.4498	10.4831	10.4831	22.6274	11.4716	10.4831		1.56917	1.56917		1	1		0.726986	-1.37554		0.913831	-1.09429		1	1		1.97247	1.97247		1.09429	1.09429
1368703_at	Pdlim5: PDZ and LIM domain 5	NM_053326	64353	Rn.17933.1	4.34	A	4.97	P	4.37	A	5.66	P	4.68	P	4.96	P	20.2521	31.3414	20.6776	50.5626	25.6342	31.125		0.646176	-1.54756		1.51572	1.51572		0.400535	-2.49666		1.22264	1.22264		0.664343	-1.50525		1.97247	1.97247		0.823591	-1.21419
1388369_at	Tmed9: transmembrane emp24 protein transport domain containing 9	BM385547	361207	Rn.15337.1	13.13	P	12.17	P	12.06	P	13.31	P	12.33	P	12.36	P	8964.45	4608.24	4269.94	10155.7	5148.73	5256.91		1.94531	1.94531		1.07923	1.07923		0.882703	-1.13288		0.895025	-1.11729		0.812252	-1.23114		1.97247	1.97247		0.97942	-1.02101
1378853_at	RGD1304842_predicted: similar to FLJ22405 protein (predicted)	BG377853	312634	Rn.49772.1	7.18	P	6.93	P	6.81	P	7.55	P	6.57	A	6.78	A	145.009	121.938	112.206	187.403	95.0095	109.896		1.18921	1.18921		1.08673	1.08673		0.773782	-1.29235		1.28343	1.28343		1.02101	1.02101		1.97247	1.97247		0.864537	-1.15669
1382933_at	Transcribed locus	BE102157		Rn.68601.1	2.9	A	3.07	A	3.81	P	3.51	P	2.53	A	2.77	A	7.46426	8.39773	14.0257	11.3924	5.77572	6.82108		0.888843	-1.12506		0.598739	-1.67018		0.655197	-1.52626		1.45397	1.45397		2.05623	2.05623		1.97247	1.97247		0.846745	-1.18099
1382187_at	RGD1311086: similar to RIKEN cDNA 2610029K21	AI136314	295228	Rn.18370.2	5.82	P	5.49	P	5.39	P	6.43	P	5.45	P	5.52	P	56.493	44.9422	41.9326	86.2229	43.7133	45.8866		1.25701	1.25701		1.07177	1.07177		0.655197	-1.52626		1.02811	1.02811		0.913831	-1.09429		1.97247	1.97247		0.952638	-1.04972
1384174_at	Rn.18088.1	AI028874		Rn.18088.1	7.04	P	6.43	P	6.87	P	6.76	P	5.78	P	6.41	P	131.599	86.2229	116.97	108.383	54.9482	85.0359		1.52626	1.52626		0.737135	-1.3566		1.21419	1.21419		1.56917	1.56917		1.37554	1.37554		1.97247	1.97247		0.646176	-1.54756
1384638_at	Gcdh_predicted: glutaryl-Coenzyme A dehydrogenase (predicted)	AI030545	364975	Rn.12503.1	8.83	P	7.49	P	7.29	P	8.8	P	7.82	P	7.89	P	455.087	179.769	156.498	445.722	225.972	237.207		2.53151	2.53151		1.1487	1.1487		1.02101	1.02101		0.795536	-1.25701		0.659754	-1.51572		1.97247	1.97247		0.952638	-1.04972
1393120_at	Transcribed locus	BG381381		Rn.41166.1	8	P	7.43	P	7.32	P	8.32	P	7.35	P	7.49	P	256	172.446	159.786	319.573	163.144	179.769		1.48452	1.48452		1.07923	1.07923		0.80107	-1.24833		1.05702	1.05702		0.888843	-1.12506		1.95884	1.95884		0.907519	-1.10191
1369992_at	Psmd1: proteasome (prosome, macropain) 26S subunit, non-ATPase, 1	NM_031978	83806	Rn.2891.1	9.01	P	8.99	P	9.06	P	9.46	P	8.49	P	8.63	P	515.561	508.463	533.742	704.277	359.538	396.177		1.01396	1.01396		0.952638	-1.04972		0.732043	-1.36604		1.41421	1.41421		1.34723	1.34723		1.95884	1.95884		0.907519	-1.10191
1377683_at	RGD1307615_predicted: similar to hypothetical protein FLJ13045 (predicted)	AI407061	362084	Rn.44017.1	6.28	P	6.5	P	5.18	P	8	P	7.03	P	7.06	P	77.7085	90.5097	36.2523	256	130.69	133.436		0.858565	-1.16473		2.49666	2.49666		0.303549	-3.29436		0.692555	-1.44393		0.271684	-3.68075		1.95884	1.95884		0.97942	-1.02101
1394653_at	RGD1311937_predicted: similar to hypothetical protein MGC17299 (predicted)	BM387172	313545	Rn.33652.1	6.36	P	4.57	P	4.59	P	5.88	P	4.91	P	4.58	P	82.1393	23.7524	24.0839	58.892	30.0647	23.9176		3.45815	3.45815		0.986233	-1.01396		1.39474	1.39474		0.790041	-1.26576		1.00696	1.00696		1.95884	1.95884		1.25701	1.25701
1380068_at	Transcribed locus	AA964641		Rn.11869.1	8.96	P	7.47	P	7.4	P	8.72	P	7.75	P	7.43	P	497.999	177.294	168.897	421.679	215.269	172.446		2.80889	2.80889		1.04972	1.04972		1.18099	1.18099		0.823591	-1.21419		0.97942	-1.02101		1.95884	1.95884		1.24833	1.24833
1386990_at	Ebp: phenylalkylamine Ca2+ antagonist (emopamil) binding protein	NM_057137	117278	Rn.19436.1	9.07	P	8.34	P	8.29	P	9.42	P	8.45	P	8.54	P	537.455	324.034	312.996	685.019	349.706	372.217		1.65864	1.65864		1.03526	1.03526		0.784584	-1.27456		0.926588	-1.07923		0.840896	-1.18921		1.95884	1.95884		0.939523	-1.06437
1380229_at	Transcribed locus	AW530004		Rn.31639.1	3.61	P	3.03	A	2.81	A	3.64	P	2.67	A	2.76	A	12.2101	8.1681	7.01285	12.4666	6.36429	6.77396		1.49485	1.49485		1.16473	1.16473		0.97942	-1.02101		1.28343	1.28343		1.03526	1.03526		1.95884	1.95884		0.939523	-1.06437
1385408_at	RGD1561597_predicted: similar to mKIAA0518 protein (predicted)	BI288589	499874	Rn.78917.1	6.59	P	7.03	P	5.4	P	8.28	P	7.31	P	7.91	P	96.3358	130.69	42.2243	310.834	158.683	240.518		0.737135	-1.3566		3.09513	3.09513		0.309927	-3.22657		0.823591	-1.21419		0.175556	-5.6962		1.95884	1.95884		0.659754	-1.51572
1393057_at	LOC308320: similar to 5730403M16Rik protein	BF404098	308320	Rn.25316.1	5.65	P	5.42	A	5.52	A	5.98	P	5.01	A	5.65	A	50.2134	42.8137	45.8866	63.1189	32.2226	50.2134		1.17283	1.17283		0.933033	-1.07177		0.795536	-1.25701		1.32869	1.32869		0.913831	-1.09429		1.95884	1.95884		0.641713	-1.55833
1393809_at	Traf6_predicted: Tnf receptor-associated factor 6 (predicted)	BE115919	311245	Rn.69382.1	4.79	A	5.37	A	4.43	A	5.98	P	5.01	A	5.68	P	27.6652	41.3553	21.5557	63.1189	32.2226	51.2685		0.668964	-1.49485		1.91853	1.91853		0.438303	-2.28153		1.28343	1.28343		0.420448	-2.37841		1.95884	1.95884		0.628507	-1.59107
1383647_a_at	Crb3: crumbs homolog 3 (Drosophila)	BI283883	301112	Rn.14560.1	8.91	P	8.32	P	8.46	P	9.25	P	8.28	P	8.47	P	481.036	319.573	352.139	608.874	310.834	354.588		1.50525	1.50525		0.907519	-1.10191		0.790041	-1.26576		1.02811	1.02811		0.993092	-1.00696		1.95884	1.95884		0.876606	-1.14076
1377812_a_at	Tmem24: transmembrane protein 24	BG378195	300666	Rn.65520.1	6.21	P	6.06	P	5.53	P	6.57	P	5.6	P	6.12	P	74.028	66.7178	46.2057	95.0095	48.5029	69.551		1.10957	1.10957		1.44393	1.44393		0.779165	-1.28343		1.37554	1.37554		0.664343	-1.50525		1.95884	1.95884		0.697372	-1.43396
1374283_at	Falz_predicted: fetal Alzheimer antigen (predicted)	BF419505	303617	Rn.49972.1	4.05	P	4.61	P	2.97	A	4.32	P	3.35	A	4.1	P	16.5642	24.4201	7.83536	19.9733	10.1965	17.1484		0.678302	-1.47427		3.11666	3.11666		0.82932	-1.20581		2.39496	2.39496		0.456916	-2.18859		1.95884	1.95884		0.594604	-1.68179
1388385_at	Cryba2: crystallin, beta A2	BG371710	286925	Rn.19713.1	7.06	P	5.61	A	5.77	A	6.85	A	5.88	A	5.81	A	133.436	48.8403	54.5686	115.36	58.892	56.1028		2.73208	2.73208		0.895025	-1.11729		1.15669	1.15669		0.82932	-1.20581		0.972655	-1.02811		1.95884	1.95884		1.04972	1.04972
1390285_at	RGD1560911_predicted: similar to BC026645 protein (predicted)	AI178948	309112	Rn.13220.1	9.34	P	8.65	P	8.44	P	9.62	P	8.65	P	8.78	P	648.067	401.707	347.291	786.88	401.707	439.586		1.61328	1.61328		1.15669	1.15669		0.823591	-1.21419		1	1		0.790041	-1.26576		1.95884	1.95884		0.913831	-1.09429
1374668_at	Sf3a1_predicted: splicing factor 3a, subunit 1 (predicted)	AI230180	305479	Rn.24287.1	7.31	P	7.17	P	7.16	P	7.92	P	6.95	P	7.37	P	158.683	144.007	143.013	242.191	123.64	165.421		1.10191	1.10191		1.00696	1.00696		0.655197	-1.52626		1.16473	1.16473		0.864537	-1.15669		1.95884	1.95884		0.747425	-1.33793
1398921_at	Mrpl37: mitochondrial ribosomal protein L37	BE110549	56281	Rn.3445.1	9.3	P	9.11	P	8.79	P	9.78	P	8.81	P	9.27	P	630.346	552.565	442.643	879.171	448.822	617.374		1.14076	1.14076		1.24833	1.24833		0.716978	-1.39474		1.23114	1.23114		0.716978	-1.39474		1.95884	1.95884		0.726986	-1.37554
1397341_at	Pbk_predicted: PDZ binding kinase (predicted)	BG663837	290326	Rn.59052.1	9.16	P	9	P	9.34	P	9.19	P	8.22	P	9	P	572.051	512	648.067	584.071	298.172	512		1.11729	1.11729		0.790041	-1.26576		0.97942	-1.02101		1.71713	1.71713		1.26576	1.26576		1.95884	1.95884		0.582367	-1.71713
1386891_at	Pebp1: phosphatidylethanolamine binding protein 1	NM_017236	29542	Rn.29745.1	12.25	P	11.77	P	11.57	P	12.6	P	11.63	P	11.89	P	4870.99	3492.39	3040.3	6208.38	3169.41	3795.3		1.39474	1.39474		1.1487	1.1487		0.784584	-1.27456		1.10191	1.10191		0.80107	-1.24833		1.95884	1.95884		0.835088	-1.19748
1369433_at	Ip63: IP63 protein	NM_021741	60347	Rn.42936.1	8.73	P	7.63	P	7.61	P	9.15	P	8.19	P	8.09	P	424.612	198.088	195.361	568.1	292.036	272.479		2.14355	2.14355		1.01396	1.01396		0.747425	-1.33793		0.678302	-1.47427		0.716978	-1.39474		1.94531	1.94531		1.07177	1.07177
1390865_at	RGD1559440_predicted: similar to Ca2+-dependent activator for secretion protein 2 (predicted)	AW524822	312166	Rn.45812.1	9.89	P	8.75	P	8.56	P	9.9	P	8.94	P	9.23	P	948.826	430.539	377.413	955.426	491.143	600.491		2.20381	2.20381		1.14076	1.14076		0.993092	-1.00696		0.876606	-1.14076		0.628507	-1.59107		1.94531	1.94531		0.817902	-1.22264
1384544_at	Pon3: paraoxonase 3	BM385409	312086	Rn.16469.1	8.12	P	8.7	P	8.84	P	8.88	P	7.92	P	8.34	P	278.204	415.873	458.253	471.136	242.191	324.034		0.668964	-1.49485		0.907519	-1.10191		0.590496	-1.69349		1.71713	1.71713		1.41421	1.41421		1.94531	1.94531		0.747425	-1.33793
1379064_at	Transcribed locus	BI296614		Rn.76441.1	6.4	P	5.14	P	5.04	P	5.9	P	4.94	P	4.68	P	84.4485	35.261	32.8996	59.7141	30.6965	25.6342		2.39496	2.39496		1.07177	1.07177		1.41421	1.41421		1.1487	1.1487		1.28343	1.28343		1.94531	1.94531		1.19748	1.19748
1396205_at	Transcribed locus	BI303419		Rn.42381.1	6.5	P	5.17	A	5.19	A	6.14	P	5.18	A	5.17	A	90.5097	36.0019	36.5044	70.5219	36.2523	36.0019		2.51403	2.51403		0.986233	-1.01396		1.28343	1.28343		0.993092	-1.00696		1.01396	1.01396		1.94531	1.94531		1.00696	1.00696
1372618_at	RGD1307615_predicted: similar to hypothetical protein FLJ13045 (predicted)	AI407147	362084	Rn.17709.1	6.66	P	6.29	A	6.01	A	7.15	P	6.19	A	6.33	P	101.125	78.249	64.4452	142.025	73.0089	80.4489		1.29235	1.29235		1.21419	1.21419		0.712025	-1.40444		1.07177	1.07177		0.80107	-1.24833		1.94531	1.94531		0.907519	-1.10191
1376237_at	LOC683722: similar to Fgfr1 oncogene partner	AI145040	683722	Rn.20947.1	7.16	P	7.05	P	7.08	P	7.3	P	6.34	P	6.75	P	143.013	132.514	135.298	157.586	81.0084	107.635		1.07923	1.07923		0.97942	-1.02101		0.907519	-1.10191		1.6358	1.6358		1.25701	1.25701		1.94531	1.94531		0.752623	-1.32869
1379524_at	Wdr34: WD repeat domain 34	AI136576	296618	Rn.29803.1	7.04	P	6.86	P	6.94	P	7.31	P	6.35	A	6.87	P	131.599	116.162	122.786	158.683	81.5719	116.97		1.13288	1.13288		0.946058	-1.05702		0.82932	-1.20581		1.42405	1.42405		1.04972	1.04972		1.94531	1.94531		0.697372	-1.43396
1385471_at	Ddx27: DEAD (Asp-Glu-Ala-Asp) box polypeptide 27	BF396345	362274	Rn.70655.1	6.07	P	5.93	A	5.95	P	7.27	P	6.31	P	6.34	P	67.1819	60.9688	61.8199	154.343	79.3413	81.0084		1.10191	1.10191		0.986233	-1.01396		0.435275	-2.2974		0.768438	-1.30134		0.76313	-1.31039		1.94531	1.94531		0.97942	-1.02101
1384103_at	RGD1561416_predicted: similar to novel protein (HT036) (predicted)	BE106350	500536	Rn.40997.1	9.27	P	8.46	P	8.14	P	9.43	P	8.47	P	8.57	P	617.374	352.139	282.088	689.784	354.588	380.038		1.75321	1.75321		1.24833	1.24833		0.895025	-1.11729		0.993092	-1.00696		0.742262	-1.34723		1.94531	1.94531		0.933033	-1.07177
1390603_at	Transcribed locus, weakly similar to XP_001093292.1 similar to centaurin, beta 5 [Macaca mulatta]	AA956317		Rn.23760.1	4.83	A	5.95	A	4.74	A	7.64	P	6.68	P	7.03	P	28.443	61.8199	26.7228	199.466	102.537	130.69		0.460094	-2.17347		2.31338	2.31338		0.142595	-7.01285		0.602904	-1.65864		0.204476	-4.89056		1.94531	1.94531		0.784584	-1.27456
1376728_at	Transcribed locus	BM392264		Rn.23529.1	10.69	P	10	P	9.95	P	10.89	P	9.93	P	10.35	P	1652	1024	989.119	1897.65	975.501	1305.15		1.61328	1.61328		1.03526	1.03526		0.870551	-1.1487		1.04972	1.04972		0.757858	-1.31951		1.94531	1.94531		0.747425	-1.33793
1397237_at	Rpl28: ribosomal protein L28	AW534329	64638	Rn.48231.1	5.13	P	5.06	P	4.95	P	5.27	P	4.31	P	5.03	P	35.0174	33.3589	30.91	38.5859	19.8353	32.6724		1.04972	1.04972		1.07923	1.07923		0.907519	-1.10191		1.68179	1.68179		0.946058	-1.05702		1.94531	1.94531		0.607097	-1.64718
1374794_at	Kif15: kinesin family member 15	BF396282	353302	Rn.45205.1	9.3	P	8.62	P	8.77	P	9.35	P	8.39	P	8.67	P	630.346	393.44	436.549	652.575	335.461	407.315		1.60214	1.60214		0.90125	-1.10957		0.965936	-1.03526		1.17283	1.17283		1.07177	1.07177		1.94531	1.94531		0.823591	-1.21419
1385733_at	Exo1_predicted: exonuclease 1 (predicted)	BE116198	305000	Rn.52638.1	7.57	P	7.17	P	7.26	P	8.04	P	7.08	P	7.42	P	190.019	144.007	153.277	263.197	135.298	171.255		1.31951	1.31951		0.939523	-1.06437		0.721965	-1.38511		1.06437	1.06437		0.895025	-1.11729		1.94531	1.94531		0.790041	-1.26576
1379448_at	Ttk_predicted: Ttk protein kinase (predicted)	BE110883	315852	Rn.33566.1	8.9	P	8.56	P	8.56	P	9.03	P	8.07	P	8.74	P	477.713	377.413	377.413	522.758	268.727	427.565		1.26576	1.26576		1	1		0.913831	-1.09429		1.40444	1.40444		0.882703	-1.13288		1.94531	1.94531		0.628507	-1.59107
1375908_at	Rn.8193.1	BI282616		Rn.8193.1	10.48	P	9.47	P	9.75	P	10.74	P	9.79	P	9.95	P	1428.22	709.176	861.078	1710.26	885.286	989.119		2.01391	2.01391		0.823591	-1.21419		0.835088	-1.19748		0.80107	-1.24833		0.870551	-1.1487		1.93187	1.93187		0.895025	-1.11729
1383940_at	Cdca1: cell division cycle associated 1	BG375704	304951	Rn.41428.1	9.29	P	9.3	P	9.13	P	9.46	P	8.51	P	9.28	P	625.992	630.346	560.278	704.277	364.557	621.668		0.993092	-1.00696		1.12506	1.12506		0.888843	-1.12506		1.72907	1.72907		0.90125	-1.10957		1.93187	1.93187		0.586417	-1.70527
1389207_at	Egln1: EGL nine homolog 1 (C. elegans)	BI282122	308913	Rn.12172.1	8.32	P	7.72	P	7.83	P	8.48	P	7.53	P	7.73	P	319.573	210.839	227.544	357.054	184.823	212.306		1.51572	1.51572		0.926588	-1.07923		0.895025	-1.11729		1.14076	1.14076		1.07177	1.07177		1.93187	1.93187		0.870551	-1.1487
1392453_at	Clcn3: chloride channel 3	AI763523	84360	Rn.36168.2	11.4	P	10.84	P	10.55	P	11.96	P	11.01	P	11.22	P	2702.35	1833.01	1499.22	3983.99	2062.24	2385.37		1.47427	1.47427		1.22264	1.22264		0.678302	-1.47427		0.888843	-1.12506		0.628507	-1.59107		1.93187	1.93187		0.864537	-1.15669
1372458_at	LOC498178 /// LOC687538 /// LOC689820: similar to SET domain-containing protein	AI235220	498178 /// 687538 /// 689820	Rn.13296.1	8.59	P	8.02	P	7.73	P	9.47	P	8.52	P	8.79	P	385.343	259.574	212.306	709.176	367.093	442.643		1.48452	1.48452		1.22264	1.22264		0.543367	-1.84038		0.707107	-1.41421		0.479632	-2.08493		1.93187	1.93187		0.82932	-1.20581
1393020_at	Rn.38179.1	BE115368		Rn.38179.1	8.64	P	7.7	P	8	P	8.5	P	7.55	P	7.45	P	398.932	207.937	256	362.039	187.403	174.853		1.91853	1.91853		0.812252	-1.23114		1.10191	1.10191		1.10957	1.10957		1.46409	1.46409		1.93187	1.93187		1.07177	1.07177
1379304_at	LOC498171: similar to PRKR interacting protein 1 (IL11 inducible)	BM388446	498171	Rn.44767.1	7.34	P	6.93	P	6.61	P	7.8	P	6.85	P	6.85	P	162.017	121.938	97.6806	222.861	115.36	115.36		1.32869	1.32869		1.24833	1.24833		0.726986	-1.37554		1.05702	1.05702		0.846745	-1.18099		1.93187	1.93187		1	1
1371724_at	Rexo2: REX2, RNA exonuclease 2 homolog (S. cerevisiae)	AA799631	300689	Rn.11496.1	11.67	P	10.79	P	10.61	P	11.99	P	11.04	P	11.14	P	3258.52	1770.57	1562.89	4067.71	2105.58	2256.7		1.84038	1.84038		1.13288	1.13288		0.80107	-1.24833		0.840896	-1.18921		0.692555	-1.44393		1.93187	1.93187		0.933033	-1.07177
1373997_at	Transcribed locus	AA925118		Rn.8670.1	8.08	P	7.64	P	7.68	P	8.67	P	7.72	P	7.96	P	270.597	199.466	205.074	407.315	210.839	249		1.3566	1.3566		0.972655	-1.02811		0.664343	-1.50525		0.946058	-1.05702		0.823591	-1.21419		1.93187	1.93187		0.846745	-1.18099
1378683_at	Transcribed locus	BF413105		Rn.49534.1	6.92	P	6.31	P	6.64	P	7.28	P	6.33	P	6.28	P	121.095	79.3413	99.7331	155.417	80.4489	77.7085		1.52626	1.52626		0.795536	-1.25701		0.779165	-1.28343		0.986233	-1.01396		1.28343	1.28343		1.93187	1.93187		1.03526	1.03526
1374824_at	Vps53_predicted: vacuolar protein sorting 53 (yeast) (predicted)	BG373086	287535	Rn.12288.1	10.66	P	9.64	P	9.76	P	10.64	P	9.69	P	9.8	P	1618	797.865	867.067	1595.73	826.001	891.444		2.02792	2.02792		0.920188	-1.08673		1.01396	1.01396		0.965936	-1.03526		0.972655	-1.02811		1.93187	1.93187		0.926588	-1.07923
1369573_at	Mcpt4: mast cell protease 4	NM_019321	54270	Rn.10698.1	3.67	A	3.58	A	3.6	A	4.53	P	3.58	A	3.56	A	12.7286	11.9588	12.1257	23.1029	11.9588	11.7942		1.06437	1.06437		0.986233	-1.01396		0.550953	-1.81504		1	1		1.02811	1.02811		1.93187	1.93187		1.01396	1.01396
1389398_at	Ank1: ankyrin 1, erythroid	AI172141	306570	Rn.20868.1	2.86	P	2.88	A	2.77	A	3.73	P	2.78	A	2.88	A	7.26015	7.3615	6.82108	13.2691	6.86852	7.3615		0.986233	-1.01396		1.07923	1.07923		0.547147	-1.82766		1.07177	1.07177		0.926588	-1.07923		1.93187	1.93187		0.933033	-1.07177
1374720_at	Transcribed locus	BE109644		Rn.7100.1	4.91	P	4.85	P	4.71	P	5.41	P	4.46	A	4.83	P	30.0647	28.84	26.1729	42.5179	22.0087	28.443		1.04247	1.04247		1.10191	1.10191		0.707107	-1.41421		1.31039	1.31039		0.920188	-1.08673		1.93187	1.93187		0.773782	-1.29235
1395957_at	Transcribed locus	AW532142		Rn.48223.1	3.79	P	3.77	P	3.8	P	4.69	P	3.74	P	3.81	P	13.8326	13.6422	13.9288	25.8125	13.3614	14.0257		1.01396	1.01396		0.97942	-1.02101		0.535887	-1.86607		1.02101	1.02101		0.993092	-1.00696		1.93187	1.93187		0.952638	-1.04972
1391822_at	Transcribed locus	AW253356		Rn.41484.1	6.59	P	6.94	P	6.98	P	7.03	P	6.08	P	6.5	P	96.3358	122.786	126.238	130.69	67.6492	90.5097		0.784584	-1.27456		0.972655	-1.02811		0.737135	-1.3566		1.81504	1.81504		1.39474	1.39474		1.93187	1.93187		0.747425	-1.33793
1378531_at	Transcribed locus	AI555775		Rn.38591.1	8.69	P	7.17	P	7.07	P	8.23	P	7.28	P	7.26	P	413.001	144.007	134.364	300.246	155.417	153.277		2.86791	2.86791		1.07177	1.07177		1.37554	1.37554		0.926588	-1.07923		0.876606	-1.14076		1.93187	1.93187		1.01396	1.01396
1389286_at	Glrx5_predicted: glutaredoxin 5 homolog (S. cerevisiae) (predicted)	AI232948	362776	Rn.17866.1	11.03	P	10.72	P	10.4	P	11.29	P	10.34	P	10.4	P	2091.03	1686.71	1351.18	2503.97	1296.13	1351.18		1.23971	1.23971		1.24833	1.24833		0.835088	-1.19748		1.30134	1.30134		1	1		1.93187	1.93187		0.959264	-1.04247
1383978_at	Transcribed locus	BM384029		Rn.34561.1	9.06	P	7.9	P	7.57	P	9	P	8.05	P	8.31	P	533.742	238.856	190.019	512	265.028	317.365		2.23457	2.23457		1.25701	1.25701		1.04247	1.04247		0.90125	-1.10957		0.598739	-1.67018		1.93187	1.93187		0.835088	-1.19748
1373241_at	Mrpl49: Mitochondrial ribosomal protein L49	AW252569	309176	Rn.22268.2	9.28	P	8.78	P	8.72	P	9.61	P	8.66	P	8.66	P	621.668	439.586	421.679	781.445	404.501	404.501		1.41421	1.41421		1.04247	1.04247		0.795536	-1.25701		1.08673	1.08673		1.04247	1.04247		1.93187	1.93187		1	1
1374844_at	Rbm14: RNA binding motif protein 14	BF284573	170900	Rn.15446.1	8.9	P	8.96	P	8.73	P	9.41	P	8.46	P	8.64	P	477.713	497.999	424.612	680.287	352.139	398.932		0.959264	-1.04247		1.17283	1.17283		0.702222	-1.42405		1.41421	1.41421		1.06437	1.06437		1.93187	1.93187		0.882703	-1.13288
1371916_at	LOC681802 /// MGC105753: similar to Methionine-R-sulfoxide reductase (Selenoprotein X 1) (Selenoprotein R)	AI409380	681802 /// 685059	Rn.11960.1	10.76	P	10.08	P	10.03	P	10.75	P	9.8	P	10.22	P	1734.13	1082.39	1045.52	1722.16	891.444	1192.69		1.60214	1.60214		1.03526	1.03526		1.00696	1.00696		1.21419	1.21419		0.876606	-1.14076		1.93187	1.93187		0.747425	-1.33793
1395651_at	Transcribed locus, strongly similar to XP_227454.3 similar to Zinc finger A20 domain containing protein 1 (Cellular zinc finger anti-NF-kappa B protein) (Zinc finger protein Cezanne) [Rattus norvegicus]	AI511118		Rn.28450.1	4.96	P	4.71	P	4.62	P	5.56	P	4.61	P	4.5	P	31.125	26.1729	24.59	47.1766	24.4201	22.6274		1.18921	1.18921		1.06437	1.06437		0.659754	-1.51572		1.07177	1.07177		1.08673	1.08673		1.93187	1.93187		1.07923	1.07923
1374641_at	Transcribed locus	BF397653		Rn.40613.1	10.04	P	8.97	P	8.8	P	9.96	P	9.02	P	9.45	P	1052.79	501.463	445.722	995.999	519.147	699.413		2.09943	2.09943		1.12506	1.12506		1.05702	1.05702		0.965936	-1.03526		0.63728	-1.56917		1.91853	1.91853		0.742262	-1.34723
1392732_at	Nusap1_predicted: nucleolar and spindle associated protein 1 (predicted)	AI711233	311336	Rn.76232.1	9.84	P	8.96	P	9.37	P	9.31	P	8.37	P	9.08	P	916.506	497.999	661.685	634.73	330.842	541.193		1.84038	1.84038		0.752623	-1.32869		1.44393	1.44393		1.50525	1.50525		1.22264	1.22264		1.91853	1.91853		0.61132	-1.6358
1375827_at	Transcribed locus	BF404349		Rn.63654.1	5.32	A	5.54	A	4.07	A	6.45	A	5.51	A	5.39	A	39.9466	46.5271	16.7955	87.4266	45.5696	41.9326		0.858565	-1.16473		2.77022	2.77022		0.456916	-2.18859		1.02101	1.02101		0.400535	-2.49666		1.91853	1.91853		1.08673	1.08673
1373312_at	Transcribed locus	BI295064		Rn.29895.1	6.71	P	6.01	P	5.68	P	6.9	P	5.96	P	6.01	P	104.691	64.4452	51.2685	119.428	62.2499	64.4452		1.6245	1.6245		1.25701	1.25701		0.876606	-1.14076		1.03526	1.03526		0.795536	-1.25701		1.91853	1.91853		0.965936	-1.03526
1378476_at	Aarsl_predicted: alanyl-tRNA synthetase like (predicted)	BM390047	301254	Rn.61125.1	6.21	P	5.18	A	5.45	P	6.58	P	5.64	P	5.94	P	74.028	36.2523	43.7133	95.6704	49.8665	61.3929		2.04202	2.04202		0.82932	-1.20581		0.773782	-1.29235		0.726986	-1.37554		0.712025	-1.40444		1.91853	1.91853		0.812252	-1.23114
1371539_at	Nola2_predicted: nucleolar protein family A, member 2 (predicted)	AW921151	287273	Rn.4216.1	11.44	P	10.89	P	10.81	P	11.54	P	10.6	P	10.94	P	2778.33	1897.65	1795.29	2977.74	1552.09	1964.57		1.46409	1.46409		1.05702	1.05702		0.933033	-1.07177		1.22264	1.22264		0.913831	-1.09429		1.91853	1.91853		0.790041	-1.26576
1390240_at	Transcribed locus	BM389611		Rn.25146.1	9.79	P	8.81	P	8.71	P	9.93	P	8.99	P	9.39	P	885.286	448.822	418.766	975.501	508.463	670.921		1.97247	1.97247		1.07177	1.07177		0.907519	-1.10191		0.882703	-1.13288		0.624165	-1.60214		1.91853	1.91853		0.757858	-1.31951
1391466_at	Rn.22505.1	AI170347		Rn.22505.1	8.38	P	8.15	P	8.07	P	8.56	P	7.62	P	8.11	P	333.144	284.05	268.727	377.413	196.72	276.282		1.17283	1.17283		1.05702	1.05702		0.882703	-1.13288		1.44393	1.44393		0.972655	-1.02811		1.91853	1.91853		0.712025	-1.40444
1384259_at	Racgap1_predicted: Rac GTPase-activating protein 1 (predicted)	BF559151	315298	Rn.14942.1	7.71	P	7.09	P	7.14	P	7.87	P	6.93	P	7.66	P	209.383	136.239	141.044	233.941	121.938	202.251		1.53688	1.53688		0.965936	-1.03526		0.895025	-1.11729		1.11729	1.11729		0.697372	-1.43396		1.91853	1.91853		0.602904	-1.65864
1373009_at	RGD1559786: similar to RIKEN cDNA 0610037L13	AI176734	298384	Rn.8771.1	8.24	P	7.46	P	7.47	A	8.32	P	7.38	A	7.1	P	302.334	176.069	177.294	319.573	166.572	137.187		1.71713	1.71713		0.993092	-1.00696		0.946058	-1.05702		1.05702	1.05702		1.29235	1.29235		1.91853	1.91853		1.21419	1.21419
1378714_at	RGD1309873_predicted: similar to hypothetical protein BC010003 (predicted)	BI288367	363112	Rn.45933.1	8.11	P	7.34	P	7.39	P	8.74	P	7.8	P	7.8	P	276.282	162.017	167.73	427.565	222.861	222.861		1.70527	1.70527		0.965936	-1.03526		0.646176	-1.54756		0.726986	-1.37554		0.752623	-1.32869		1.91853	1.91853		1	1
1374361_at	RGD1306698_predicted: Similar to bK1191B2.3.1 (PUTATIVE novel Acyl Transferase similar to C. elegans C50D2.7) (variant 1) (predicted)	BI276503	315173	Rn.12851.1	6.78	P	6.46	P	6.33	P	7.53	P	6.59	P	6.71	P	109.896	88.0347	80.4489	184.823	96.3358	104.691		1.24833	1.24833		1.09429	1.09429		0.594604	-1.68179		0.913831	-1.09429		0.768438	-1.30134		1.91853	1.91853		0.920188	-1.08673
1392012_at	Transcribed locus	BE100353		Rn.49959.1	6.25	P	7.23	P	7.54	P	6.75	P	5.81	P	6.08	P	76.1093	150.123	186.108	107.635	56.1028	67.6492		0.50698	-1.97247		0.806642	-1.23971		0.707107	-1.41421		2.67586	2.67586		2.75108	2.75108		1.91853	1.91853		0.82932	-1.20581
1371970_at	RGD1560913_predicted: similar to expressed sequence AW413625 (predicted)	AA799328	499322	Rn.757.1	9.27	P	8.47	P	8.82	P	9.17	P	8.23	P	8.82	P	617.374	354.588	451.944	576.03	300.246	451.944		1.7411	1.7411		0.784584	-1.27456		1.07177	1.07177		1.18099	1.18099		1	1		1.91853	1.91853		0.664343	-1.50525
1397429_at	Rn.79543.1	AI556638		Rn.79543.1	2.2	A	2.18	A	2.22	A	3.21	P	2.27	P	2.26	P	4.59479	4.53154	4.65893	9.25351	4.82323	4.78991		1.01396	1.01396		0.972655	-1.02811		0.496546	-2.01391		0.939523	-1.06437		0.972655	-1.02811		1.91853	1.91853		1.00696	1.00696
1393435_at	RGD1304675_predicted: Similar to FLJ00414 protein (predicted)	AI575267	313756	Rn.37890.1	5.99	P	5.64	P	5.39	P	6.66	P	5.72	P	5.31	P	63.5579	49.8665	41.9326	101.125	52.7098	39.6706		1.27456	1.27456		1.18921	1.18921		0.628507	-1.59107		0.946058	-1.05702		1.05702	1.05702		1.91853	1.91853		1.32869	1.32869
1392140_at	Transcribed locus	BF419584		Rn.63572.1	6.99	P	6.62	P	6.85	P	6.51	P	5.57	P	5.79	P	127.116	98.36	115.36	91.1392	47.5048	55.3304		1.29235	1.29235		0.852635	-1.17283		1.39474	1.39474		2.07053	2.07053		2.08493	2.08493		1.91853	1.91853		0.858565	-1.16473
1368156_at	Camkk1: calcium/calmodulin-dependent protein kinase kinase 1, alpha	NM_031662	60341	Rn.4851.1	5.57	P	4.98	P	4.85	P	5.93	P	4.99	P	4.98	P	47.5048	31.5594	28.84	60.9688	31.779	31.5594		1.50525	1.50525		1.09429	1.09429		0.779165	-1.28343		0.993092	-1.00696		0.913831	-1.09429		1.91853	1.91853		1.00696	1.00696
1394674_at	Transcribed locus	BG372056		Rn.66889.1	7.33	P	6.17	P	6.91	P	7.22	P	6.28	P	5.88	P	160.898	72.0037	120.259	149.086	77.7085	58.892		2.23457	2.23457		0.598739	-1.67018		1.07923	1.07923		0.926588	-1.07923		2.04202	2.04202		1.91853	1.91853		1.31951	1.31951
1394493_at	Transcribed locus	AW524359		Rn.64238.1	7.64	P	8.05	P	6.42	P	9.52	P	8.58	P	8.36	P	199.466	265.028	85.6274	734.185	382.681	328.557		0.752623	-1.32869		3.09513	3.09513		0.271684	-3.68075		0.692555	-1.44393		0.260616	-3.83706		1.91853	1.91853		1.16473	1.16473
1374857_at	LOC499709: similar to nucleolar protein family A, member 1	AI579023	499709	Rn.15522.1	9.11	P	8.82	P	8.64	P	9.57	P	8.63	P	8.62	P	552.565	451.944	398.932	760.076	396.177	393.44		1.22264	1.22264		1.13288	1.13288		0.726986	-1.37554		1.14076	1.14076		1.01396	1.01396		1.91853	1.91853		1.00696	1.00696
1374828_at	Pdia5: protein disulfide isomerase-associated 5	AI045590	360722	Rn.9257.1	10.7	P	9.78	P	9.8	P	10.92	P	9.98	P	10.19	P	1663.49	879.171	891.444	1937.53	1009.9	1168.14		1.89212	1.89212		0.986233	-1.01396		0.858565	-1.16473		0.870551	-1.1487		0.76313	-1.31039		1.91853	1.91853		0.864537	-1.15669
1387915_at	Ratsg2: Ratsg2	AF367467	286900	Rn.4197.1	12.27	P	11.57	P	11.4	P	12.26	P	11.32	P	11.54	P	4938.99	3040.3	2702.35	4904.87	2556.58	2977.74		1.6245	1.6245		1.12506	1.12506		1.00696	1.00696		1.18921	1.18921		0.907519	-1.10191		1.91853	1.91853		0.858565	-1.16473
1387795_at	Pola2: polymerase (DNA directed), alpha 2	NM_053480	85242	Rn.31773.1	7.58	P	6.94	P	6.68	P	7.81	P	6.87	P	6.88	P	191.341	122.786	102.537	224.411	116.97	117.784		1.55833	1.55833		1.19748	1.19748		0.852635	-1.17283		1.04972	1.04972		0.870551	-1.1487		1.91853	1.91853		0.993092	-1.00696
1393816_at	LOC681870 /// LOC689399: hypothetical protein LOC681870 /// hypothetical protein LOC689399	AI555801	681870 /// 689399	Rn.39332.1	10.63	P	10.22	P	10.58	P	10.72	P	9.79	P	10.54	P	1584.71	1192.69	1530.73	1686.71	885.286	1488.87		1.32869	1.32869		0.779165	-1.28343		0.939523	-1.06437		1.34723	1.34723		1.02811	1.02811		1.90528	1.90528		0.594604	-1.68179
1387100_at	Aqp3: aquaporin 3	NM_031703	65133	Rn.11109.1	6.38	P	6.65	P	7.13	P	6.15	P	5.22	A	5.3	P	83.2859	100.427	140.07	71.0124	37.2715	39.3966		0.82932	-1.20581		0.716978	-1.39474		1.17283	1.17283		2.69447	2.69447		3.55537	3.55537		1.90528	1.90528		0.946058	-1.05702
1391424_at	Transcribed locus	AA944326		Rn.7713.1	2.59	A	2.58	A	2.59	P	3.79	P	2.86	A	2.57	P	6.02099	5.9794	6.02099	13.8326	7.26015	5.93809		1.00696	1.00696		0.993092	-1.00696		0.435275	-2.2974		0.823591	-1.21419		1.01396	1.01396		1.90528	1.90528		1.22264	1.22264
1389769_at	Rn.20290.1	BI285697		Rn.20290.1	6.91	P	6.3	A	6.5	A	7.33	P	6.4	A	6.36	A	120.259	78.7932	90.5097	160.898	84.4485	82.1393		1.52626	1.52626		0.870551	-1.1487		0.747425	-1.33793		0.933033	-1.07177		1.10191	1.10191		1.90528	1.90528		1.02811	1.02811
1367729_at	Oat: ornithine aminotransferase	NM_022521	64313	Rn.1430.1	10.05	P	10.71	P	10.27	P	9.69	P	8.76	P	8.96	P	1060.11	1675.06	1234.75	826.001	433.534	497.999		0.632878	-1.58008		1.3566	1.3566		1.28343	1.28343		3.86375	3.86375		2.47942	2.47942		1.90528	1.90528		0.870551	-1.1487
1376213_at	LOC682723 /// MGC124740: similar to Rap2-binding protein 9	AI007838	682723 /// 688590	Rn.48611.1	7.95	P	6.93	P	6.62	P	7.86	P	6.93	P	7.18	P	247.28	121.938	98.36	232.325	121.938	145.009		2.02792	2.02792		1.23971	1.23971		1.06437	1.06437		1	1		0.678302	-1.47427		1.90528	1.90528		0.840896	-1.18921
1376852_at	Mccc1: methylcrotonoyl-Coenzyme A carboxylase 1 (alpha)	BI274460	294972	Rn.15587.1	10.15	P	9.29	P	9.03	P	10.09	P	9.16	P	9.57	P	1136.2	625.992	522.758	1089.92	572.051	760.076		1.81504	1.81504		1.19748	1.19748		1.04247	1.04247		1.09429	1.09429		0.687771	-1.45397		1.90528	1.90528		0.752623	-1.32869
1381063_at	Adcy9_predicted: adenylate cyclase 9 (predicted)	BE103485	302950	Rn.49179.1	6.63	P	6.21	A	6.07	A	7.25	P	6.32	A	6.74	P	99.0442	74.028	67.1819	152.219	79.8932	106.891		1.33793	1.33793		1.10191	1.10191		0.650671	-1.53688		0.926588	-1.07923		0.628507	-1.59107		1.90528	1.90528		0.747425	-1.33793
1385407_at	Tiparp_predicted: TCDD-inducible poly(ADP-ribose) polymerase (predicted)	AI511405	310467	Rn.73941.1	6.82	P	7.27	P	5.77	P	8.76	P	7.83	P	7.91	P	112.986	154.343	54.5686	433.534	227.544	240.518		0.732043	-1.36604		2.82843	2.82843		0.260616	-3.83706		0.678302	-1.47427		0.22688	-4.40762		1.90528	1.90528		0.946058	-1.05702
1396619_at	Transcribed locus	BF403306		Rn.59245.1	4.76	P	4.84	P	4.15	A	5.42	P	4.49	A	4.43	A	27.0958	28.6408	17.7531	42.8137	22.4711	21.5557		0.946058	-1.05702		1.61328	1.61328		0.632878	-1.58008		1.27456	1.27456		0.823591	-1.21419		1.90528	1.90528		1.04247	1.04247
1391021_at	RGD1304623_predicted: similar to KIAA1749 protein (predicted)	BF408587	315795	Rn.19176.1	4.94	P	5.03	P	4.68	A	6.37	P	5.44	P	6.05	P	30.6965	32.6724	25.6342	82.7106	43.4113	66.257		0.939523	-1.06437		1.27456	1.27456		0.371131	-2.69447		0.752623	-1.32869		0.386891	-2.58471		1.90528	1.90528		0.655197	-1.52626
1372119_at	Ube1dc1: ubiquitin-activating enzyme E1-domain containing 1	BM389270	300968	Rn.18210.1	12.28	P	11.23	P	10.86	P	12.12	P	11.19	P	11.25	P	4973.34	2401.97	1858.6	4451.27	2336.28	2435.5		2.07053	2.07053		1.29235	1.29235		1.11729	1.11729		1.02811	1.02811		0.76313	-1.31039		1.90528	1.90528		0.959264	-1.04247
1375428_at	Creg_predicted: cellular repressor of E1A-stimulated genes (predicted)	BE099979	289185	Rn.8051.1	8.88	P	8.35	P	7.6	P	9.51	P	8.58	P	8.68	P	471.136	326.288	194.012	729.114	382.681	410.148		1.44393	1.44393		1.68179	1.68179		0.646176	-1.54756		0.852635	-1.17283		0.473029	-2.11404		1.90528	1.90528		0.933033	-1.07177
1389565_at	Transcribed locus	BE113491		Rn.22478.1	7.37	P	6.3	P	6.7	P	7.31	P	6.38	P	6.51	P	165.421	78.7932	103.968	158.683	83.2859	91.1392		2.09943	2.09943		0.757858	-1.31951		1.04247	1.04247		0.946058	-1.05702		1.14076	1.14076		1.90528	1.90528		0.913831	-1.09429
1374139_at	Cdr2: cerebellar degeneration-related 2	BG671589	308958	Rn.3537.1	8.93	P	8.74	P	8.45	P	9.25	P	8.32	P	8.66	P	487.751	427.565	349.706	608.874	319.573	404.501		1.14076	1.14076		1.22264	1.22264		0.80107	-1.24833		1.33793	1.33793		0.864537	-1.15669		1.90528	1.90528		0.790041	-1.26576
1373377_at	Scnm1_predicted: sodium channel modifier 1 (predicted)	BG376162	310662	Rn.40268.1	6.27	P	5.76	P	5.83	P	6.83	P	5.9	P	6.28	P	77.1717	54.1917	56.8859	113.772	59.7141	77.7085		1.42405	1.42405		0.952638	-1.04972		0.678302	-1.47427		0.907519	-1.10191		0.732043	-1.36604		1.90528	1.90528		0.768438	-1.30134
1372689_at	Tmem103_predicted: transmembrane protein 103 (predicted)	BG381479	363150	Rn.36164.1	8.67	P	8.03	P	7.93	P	8.73	P	7.81	P	7.83	P	407.315	261.379	243.875	424.612	224.411	227.544		1.55833	1.55833		1.07177	1.07177		0.959264	-1.04247		1.16473	1.16473		1.07177	1.07177		1.89212	1.89212		0.986233	-1.01396
1396170_at	Wbp4: WW domain binding protein 4	BG663444	114765	Rn.52871.1	8.72	P	8.35	P	7.95	P	9.41	P	8.49	P	8.66	P	421.679	326.288	247.28	680.287	359.538	404.501		1.29235	1.29235		1.31951	1.31951		0.619854	-1.61328		0.907519	-1.10191		0.61132	-1.6358		1.89212	1.89212		0.888843	-1.12506
1371787_at	Transcribed locus	AI231686		Rn.1444.1	8.05	P	7.62	P	7.55	P	8.46	P	7.54	P	7.73	P	265.028	196.72	187.403	352.139	186.108	212.306		1.34723	1.34723		1.04972	1.04972		0.752623	-1.32869		1.05702	1.05702		0.882703	-1.13288		1.89212	1.89212		0.876606	-1.14076
1380547_at	Clcn3: chloride channel 3	BI288519	84360	Rn.36168.1	11.05	P	10.17	P	9.94	P	11.52	P	10.6	P	10.77	P	2120.22	1152.06	982.286	2936.74	1552.09	1746.2		1.84038	1.84038		1.17283	1.17283		0.721965	-1.38511		0.742262	-1.34723		0.562529	-1.77769		1.89212	1.89212		0.888843	-1.12506
1390506_at	RGD1559552_predicted: similar to peroxisome proliferator-activated receptor binding protein (predicted)	BF396678	497991	Rn.21218.1	6.96	P	7.21	P	5.88	P	8.91	P	7.99	P	8.21	P	124.5	148.056	58.892	481.036	254.232	296.112		0.840896	-1.18921		2.51403	2.51403		0.258816	-3.86375		0.582367	-1.71713		0.198884	-5.02805		1.89212	1.89212		0.858565	-1.16473
1392065_at	Transcribed locus	BE116803		Rn.40610.1	6.74	P	6.49	P	6.56	P	6.73	P	5.81	P	6.55	P	106.891	89.8845	94.3532	106.153	56.1028	93.7015		1.18921	1.18921		0.952638	-1.04972		1.00696	1.00696		1.60214	1.60214		1.00696	1.00696		1.89212	1.89212		0.598739	-1.67018
1389319_at	LOC287177 /// LOC682838: similar to Endoplasmic reticulum-Golgi intermediate compartment protein 1 (ER-Golgi intermediate compartment 32 kDa protein) (ERGIC-32)	AA800719	287177 /// 682838	Rn.6624.1	11.66	P	11.05	P	10.68	P	12.33	P	11.41	P	11.6	P	3236.01	2120.22	1640.59	5148.73	2721.15	3104.19		1.52626	1.52626		1.29235	1.29235		0.628507	-1.59107		0.779165	-1.28343		0.528509	-1.89212		1.89212	1.89212		0.876606	-1.14076
1399106_at	LOC681389 /// LOC684000: similar to CG17059-PA	AI176121	681389 /// 684000	Rn.14866.1	12.84	P	12.31	P	12.12	P	13	P	12.08	P	12.03	P	7332.05	5077.84	4451.27	8192	4329.55	4182.07		1.44393	1.44393		1.14076	1.14076		0.895025	-1.11729		1.17283	1.17283		1.06437	1.06437		1.89212	1.89212		1.03526	1.03526
1386783_at	RGD1560819_predicted: similar to chondroitin sulfate synthase 3 (predicted)	BF552084	291577	Rn.27300.2	3.71	P	3.61	A	3.54	P	4.49	P	3.57	P	3.39	P	13.0864	12.2101	11.6318	22.4711	11.8762	10.4831		1.07177	1.07177		1.04972	1.04972		0.582367	-1.71713		1.02811	1.02811		1.10957	1.10957		1.89212	1.89212		1.13288	1.13288
1387361_s_at	Pgk1: phosphoglycerate kinase 1	NM_053291	24644	Rn.10989.1	11.28	P	11.02	P	10.96	P	11.43	P	10.51	P	10.56	P	2486.67	2076.59	1992	2759.13	1458.23	1509.65		1.19748	1.19748		1.04247	1.04247		0.90125	-1.10957		1.42405	1.42405		1.31951	1.31951		1.89212	1.89212		0.965936	-1.03526
1393494_at	Transcribed locus	AA866419		Rn.3099.2	6.79	P	5.71	A	5.57	P	7.03	P	6.11	P	6.2	P	110.661	52.3457	47.5048	130.69	69.0706	73.5167		2.11404	2.11404		1.10191	1.10191		0.846745	-1.18099		0.757858	-1.31951		0.646176	-1.54756		1.89212	1.89212		0.939523	-1.06437
1387125_at	S100a9: S100 calcium binding protein A9 (calgranulin B)	NM_053587	94195	Rn.6703.1	12	P	12.29	P	11.7	P	12.6	P	11.68	P	11.57	P	4096	5007.93	3326.99	6208.38	3281.18	3040.3		0.817902	-1.22264		1.50525	1.50525		0.659754	-1.51572		1.52626	1.52626		1.09429	1.09429		1.89212	1.89212		1.07923	1.07923
1387673_a_at	Anxa6: annexin A6	BI285568	79125	Rn.10407.2	10.48	P	10.09	P	9.92	P	10.8	P	9.88	P	9.84	P	1428.22	1089.92	968.763	1782.89	942.272	916.506		1.31039	1.31039		1.12506	1.12506		0.80107	-1.24833		1.15669	1.15669		1.05702	1.05702		1.89212	1.89212		1.02811	1.02811
1379407_at	Imp4: IMP4, U3 small nucleolar ribonucleoprotein, homolog (yeast)	BE104538	316317	Rn.43535.1	7.78	P	7.18	A	7.14	A	7.99	P	7.07	A	7.07	A	219.793	145.009	141.044	254.232	134.364	134.364		1.51572	1.51572		1.02811	1.02811		0.864537	-1.15669		1.07923	1.07923		1.04972	1.04972		1.89212	1.89212		1	1
1382117_at	RGD1560538_predicted: similar to hypothetical protein FLJ21148 (predicted)	BF417345	291844	Rn.18307.1	7.61	P	7.01	P	6.76	P	7.89	P	6.97	P	7.02	P	195.361	128.89	108.383	237.207	125.366	129.787		1.51572	1.51572		1.18921	1.18921		0.823591	-1.21419		1.02811	1.02811		0.835088	-1.19748		1.89212	1.89212		0.965936	-1.03526
1373960_at	RGD1311474: similar to transmembrane protein induced by tumor necrosis factor alpha	AI235631	288591	Rn.6288.1	7.33	P	6.47	P	6.73	P	7.63	P	6.71	P	6.8	P	160.898	88.647	106.153	198.088	104.691	111.43		1.81504	1.81504		0.835088	-1.19748		0.812252	-1.23114		0.846745	-1.18099		0.952638	-1.04972		1.89212	1.89212		0.939523	-1.06437
1388893_at	Glt8d1: glycosyltransferase 8 domain containing 1	AI411616	306253	Rn.22558.1	11.06	P	10.18	P	10.29	P	10.99	P	10.07	P	10.17	P	2134.97	1160.07	1251.98	2033.85	1074.91	1152.06		1.84038	1.84038		0.926588	-1.07923		1.04972	1.04972		1.07923	1.07923		1.08673	1.08673		1.89212	1.89212		0.933033	-1.07177
1392906_at	Ubl4a_predicted: ubiquitin-like 4a (predicted)	AW528860	293864	Rn.24668.1	9.35	P	9.03	P	8.85	P	9.87	P	8.95	P	9.24	P	652.575	522.758	461.44	935.763	494.559	604.668		1.24833	1.24833		1.13288	1.13288		0.697372	-1.43396		1.05702	1.05702		0.76313	-1.31039		1.89212	1.89212		0.817902	-1.22264
1378080_at	RGD1559538_predicted: similar to SCO cytochrome oxidase deficient homolog 1 (yeast) (predicted)	BI274498	497930	Rn.13276.1	7.88	P	7.45	P	7.37	P	7.85	P	6.93	P	7.24	P	235.568	174.853	165.421	230.72	121.938	151.167		1.34723	1.34723		1.05702	1.05702		1.02101	1.02101		1.43396	1.43396		1.09429	1.09429		1.89212	1.89212		0.806642	-1.23971
1371991_at	RGD1311249: Similar to RIKEN cDNA B230312A22	AA894318	298201	Rn.4127.1	6.14	P	6.05	P	5.87	P	6.87	P	5.95	P	6.32	P	70.5219	66.257	58.4852	116.97	61.8199	79.8932		1.06437	1.06437		1.13288	1.13288		0.602904	-1.65864		1.07177	1.07177		0.732043	-1.36604		1.89212	1.89212		0.773782	-1.29235
1386981_at	Slc16a1: solute carrier family 16 (monocarboxylic acid transporters), member 1	NM_012716	25027	Rn.6085.1	9.37	P	9.04	P	8.92	P	9.27	P	8.35	P	8.75	P	661.685	526.394	484.382	617.374	326.288	430.539		1.25701	1.25701		1.08673	1.08673		1.07177	1.07177		1.61328	1.61328		1.12506	1.12506		1.89212	1.89212		0.757858	-1.31951
1371451_at	Rnaseh2a: ribonuclease H2, large subunit	AI010940	364974	Rn.3693.1	9.07	P	8.98	P	9	P	9.58	P	8.66	P	9.5	P	537.455	504.951	512	765.363	404.501	724.077		1.06437	1.06437		0.986233	-1.01396		0.702222	-1.42405		1.24833	1.24833		0.707107	-1.41421		1.89212	1.89212		0.558644	-1.79005
1373201_at	Dbt: dihydrolipoamide branched chain transacylase E2	AI412898	29611	Rn.8820.1	10.8	P	9.56	P	9.61	P	10.61	P	9.69	P	9.57	P	1782.89	754.826	781.445	1562.89	826.001	760.076		2.36199	2.36199		0.965936	-1.03526		1.14076	1.14076		0.913831	-1.09429		1.02811	1.02811		1.89212	1.89212		1.08673	1.08673
1389042_at	LOC684035: similar to arginyl aminopeptidase (aminopeptidase B)-like 1	AI030916	684035	Rn.8523.1	9.83	P	8.96	P	8.78	P	9.99	P	9.07	P	9.06	P	910.175	497.999	439.586	1016.93	537.455	533.742		1.82766	1.82766		1.13288	1.13288		0.895025	-1.11729		0.926588	-1.07923		0.823591	-1.21419		1.89212	1.89212		1.00696	1.00696
1371390_at	Tubb2c: tubulin, beta 2c	AA892044	296554	Rn.3823.1	12	P	11.68	P	11.52	P	12.3	P	11.38	P	11.56	P	4096	3281.18	2936.74	5042.77	2665.15	3019.3		1.24833	1.24833		1.11729	1.11729		0.812252	-1.23114		1.23114	1.23114		0.972655	-1.02811		1.89212	1.89212		0.882703	-1.13288
1398602_at	Mad2l1_predicted: MAD2 (mitotic arrest deficient, homolog)-like 1 (yeast) (predicted)	AW143296	297176	Rn.34733.1	7.83	P	7.34	P	7.7	P	7.61	P	6.69	P	7.69	P	227.544	162.017	207.937	195.361	103.25	206.5		1.40444	1.40444		0.779165	-1.28343		1.16473	1.16473		1.56917	1.56917		1.00696	1.00696		1.89212	1.89212		0.5	-2
1377032_at	Transcribed locus, strongly similar to XP_001139181.1 similar to CIN85-associated multi-domain containing RhoGAP 1 isoform 7 [Pan troglodytes]	AI103506		Rn.21336.1	5.68	P	5.49	A	5	A	6.16	A	5.25	A	5.47	P	51.2685	44.9422	32	71.5064	38.0546	44.3235		1.14076	1.14076		1.40444	1.40444		0.716978	-1.39474		1.18099	1.18099		0.721965	-1.38511		1.87905	1.87905		0.858565	-1.16473
1382592_at	RGD1306908: similar to RIKEN cDNA 2600001J17	AI059054	303037	Rn.54949.1	7.06	P	6.57	P	6.67	P	6.82	P	5.91	A	6.07	P	133.436	95.0095	101.829	112.986	60.1295	67.1819		1.40444	1.40444		0.933033	-1.07177		1.18099	1.18099		1.58008	1.58008		1.51572	1.51572		1.87905	1.87905		0.895025	-1.11729
1377097_at	Cox6b2: cytochrome c oxidase subunit VIb testes-specific isoform precursor	BF545080	654441	Rn.7515.1	7.5	P	7.32	P	7.15	P	7.54	P	6.63	P	7.04	P	181.019	159.786	142.025	186.108	99.0442	131.599		1.13288	1.13288		1.12506	1.12506		0.972655	-1.02811		1.61328	1.61328		1.07923	1.07923		1.87905	1.87905		0.752623	-1.32869
1370346_at	Ccnb1: cyclin B1	X64589	25203	Rn.9232.1	9.08	P	8.24	P	8.59	P	8.81	P	7.9	P	8.47	P	541.193	302.334	385.343	448.822	238.856	354.588		1.79005	1.79005		0.784584	-1.27456		1.20581	1.20581		1.26576	1.26576		1.08673	1.08673		1.87905	1.87905		0.673617	-1.48452
1392627_x_at	Endogenous retrovirus mRNA, partial sequence	BI282114		Rn.67547.1	9.53	P	9.67	P	9.7	P	9.9	P	8.99	P	8.69	P	739.292	814.629	831.746	955.426	508.463	413.001		0.907519	-1.10191		0.97942	-1.02101		0.773782	-1.29235		1.60214	1.60214		2.01391	2.01391		1.87905	1.87905		1.23114	1.23114
1371487_at	Sh3bgrl3_predicted: SH3 domain binding glutamic acid-rich protein-like 3 (predicted)	BG666075	298544	Rn.18564.1	10.3	P	9.65	P	9.71	P	10.41	P	9.5	P	9.42	P	1260.69	803.414	837.532	1360.57	724.077	685.019		1.56917	1.56917		0.959264	-1.04247		0.926588	-1.07923		1.10957	1.10957		1.22264	1.22264		1.87905	1.87905		1.05702	1.05702
1389426_at	Ccdc92: coiled-coil domain containing 92	AW528806	100036765	Rn.32270.1	7.06	P	6.74	P	6.66	P	7.44	P	6.53	P	6.47	P	133.436	106.891	101.125	173.645	92.4115	88.647		1.24833	1.24833		1.05702	1.05702		0.768438	-1.30134		1.15669	1.15669		1.14076	1.14076		1.87905	1.87905		1.04247	1.04247
1371027_at	Cblb: Casitas B-lineage lymphoma b	BF556820	171136	Rn.21799.1	8.05	P	7.28	P	7.22	P	8.31	P	7.4	P	7.52	P	265.028	155.417	149.086	317.365	168.897	183.546		1.70527	1.70527		1.04247	1.04247		0.835088	-1.19748		0.920188	-1.08673		0.812252	-1.23114		1.87905	1.87905		0.920188	-1.08673
1369768_at	H1f4: H1 histone family, member 4	NM_133285	201097	Rn.37879.1	5.95	P	5.94	P	5.85	P	6.84	P	5.93	P	6.06	P	61.8199	61.3929	57.68	114.563	60.9688	66.7178		1.00696	1.00696		1.06437	1.06437		0.539614	-1.85318		1.00696	1.00696		0.864537	-1.15669		1.87905	1.87905		0.913831	-1.09429
1387048_at	Ddx39: DEAD (Asp-Glu-Ala-Asp) box polypeptide 39	NM_053563	89827	Rn.14550.1	10.48	P	9.88	P	9.97	P	10.46	P	9.55	P	9.75	P	1428.22	942.272	1002.93	1408.55	749.612	861.078		1.51572	1.51572		0.939523	-1.06437		1.01396	1.01396		1.25701	1.25701		1.16473	1.16473		1.87905	1.87905		0.870551	-1.1487
1391238_at	Transcribed locus	BF387292		Rn.57998.1	4.45	A	5.41	P	5.06	P	4.67	A	3.76	A	4.01	A	21.8566	42.5179	33.3589	25.4572	13.5479	16.1113		0.514057	-1.94531		1.27456	1.27456		0.858565	-1.16473		3.13834	3.13834		2.07053	2.07053		1.87905	1.87905		0.840896	-1.18921
1368770_at	Gcnt1: glucosaminyl (N-acetyl) transferase 1, core 2	NM_022276	64043	Rn.54473.1	9.6	P	8.91	P	9.18	P	10.46	P	9.55	P	9.87	P	776.047	481.036	580.037	1408.55	749.612	935.763		1.61328	1.61328		0.82932	-1.20581		0.550953	-1.81504		0.641713	-1.55833		0.619854	-1.61328		1.87905	1.87905		0.80107	-1.24833
1386817_at	Pctk3: PCTAIRE-motif protein kinase 3	H32518	289019	Rn.43928.2	2.96	P	2.64	P	2.5	P	3.98	P	3.07	P	2.92	P	7.78124	6.23332	5.65685	15.7797	8.39773	7.56846		1.24833	1.24833		1.10191	1.10191		0.493116	-2.02792		0.742262	-1.34723		0.747425	-1.33793		1.87905	1.87905		1.10957	1.10957
1393655_at	Rn.70817.1	BF397746		Rn.70817.1	5.4	P	4.5	P	4.88	A	5.48	P	4.57	A	4.53	A	42.2243	22.6274	29.446	44.6318	23.7524	23.1029		1.86607	1.86607		0.768438	-1.30134		0.946058	-1.05702		0.952638	-1.04972		1.27456	1.27456		1.87905	1.87905		1.02811	1.02811
1392675_at	Transcribed locus	AI044784		Rn.20746.1	4.23	P	4.65	P	3.28	A	5.96	P	5.05	P	4.95	P	18.7654	25.1067	9.71356	62.2499	33.1285	30.91		0.747425	-1.33793		2.58471	2.58471		0.301452	-3.31728		0.757858	-1.31951		0.314253	-3.18215		1.87905	1.87905		1.07177	1.07177
1382370_at	Ccnf: cyclin F	BE113938	117524	Rn.15126.1	6.25	P	5.55	A	5.38	A	6.37	P	5.46	A	6.04	A	76.1093	46.8507	41.6429	82.7106	44.0173	65.7993		1.6245	1.6245		1.12506	1.12506		0.920188	-1.08673		1.06437	1.06437		0.632878	-1.58008		1.87905	1.87905		0.668964	-1.49485
1393581_at	Aspm_predicted: asp (abnormal spindle)-like, microcephaly associated (Drosophila) (predicted)	AW528001	289054	Rn.46733.1	8.76	P	8.29	P	8.3	P	8.79	P	7.88	P	8.27	P	433.534	312.996	315.173	442.643	235.568	308.687		1.38511	1.38511		0.993092	-1.00696		0.97942	-1.02101		1.32869	1.32869		1.02101	1.02101		1.87905	1.87905		0.76313	-1.31039
1388694_at	RT1-149: RT1-149 protein	AI233121	414784	Rn.40217.1	5.55	A	4.14	A	3.98	A	5.31	A	4.4	A	3.86	A	46.8507	17.6305	15.7797	39.6706	21.1121	14.5203		2.65737	2.65737		1.11729	1.11729		1.18099	1.18099		0.835088	-1.19748		1.08673	1.08673		1.87905	1.87905		1.45397	1.45397
1367586_at	Ldha: lactate dehydrogenase A	NM_017025	24533	Rn.3687.1	12.07	P	11.88	P	11.81	P	11.95	P	11.04	P	11.03	P	4299.64	3769.09	3590.58	3956.48	2105.58	2091.03		1.14076	1.14076		1.04972	1.04972		1.08673	1.08673		1.79005	1.79005		1.71713	1.71713		1.87905	1.87905		1.00696	1.00696
1381687_at	Transcribed locus, moderately similar to XP_001084984.1 similar to RNA methyltransferase like 1 isoform 1 [Macaca mulatta]	BE109434		Rn.20203.1	3.72	P	3.88	P	3.73	A	4.59	P	3.68	A	3.72	A	13.1775	14.723	13.2691	24.0839	12.8171	13.1775		0.895025	-1.11729		1.10957	1.10957		0.547147	-1.82766		1.1487	1.1487		1.00696	1.00696		1.87905	1.87905		0.972655	-1.02811
1391297_at	Rcor1_predicted: REST corepressor 1 (predicted)	BI281108	314458	Rn.79443.1	5.73	P	6.15	P	4.81	P	7.05	P	6.14	P	6.56	P	53.0765	71.0124	28.0514	132.514	70.5219	94.3532		0.747425	-1.33793		2.53151	2.53151		0.400535	-2.49666		1.00696	1.00696		0.297302	-3.36359		1.87905	1.87905		0.747425	-1.33793
1383591_at	Sf3a2: splicing factor 3a, subunit 2, 66kDa	BM391839	299620	Rn.41492.1	7.17	P	7.3	P	6.95	P	8.02	P	7.11	P	7.66	P	144.007	157.586	123.64	259.574	138.141	202.251		0.913831	-1.09429		1.27456	1.27456		0.554785	-1.8025		1.14076	1.14076		0.61132	-1.6358		1.87905	1.87905		0.68302	-1.46409
1372370_at	Rpusd4: RNA pseudouridylate synthase domain containing 4	AI233741	315550	Rn.20060.1	6.66	P	6.11	P	5.79	P	6.86	P	5.96	P	6.22	P	101.125	69.0706	55.3304	116.162	62.2499	74.5429		1.46409	1.46409		1.24833	1.24833		0.870551	-1.1487		1.10957	1.10957		0.742262	-1.34723		1.86607	1.86607		0.835088	-1.19748
1372911_at	Transcribed locus	BI281950		Rn.27185.1	8.95	P	8.37	P	7.99	P	8.82	P	7.92	P	8.32	P	494.559	330.842	254.232	451.944	242.191	319.573		1.49485	1.49485		1.30134	1.30134		1.09429	1.09429		1.36604	1.36604		0.795536	-1.25701		1.86607	1.86607		0.757858	-1.31951
1376457_at	Transcribed locus	AI175861		Rn.8587.1	3.52	A	4.88	A	4.58	A	4.36	A	3.46	A	3.79	A	11.4716	29.446	23.9176	20.5348	11.0043	13.8326		0.389582	-2.56685		1.23114	1.23114		0.558644	-1.79005		2.67586	2.67586		1.72907	1.72907		1.86607	1.86607		0.795536	-1.25701
1392869_at	Transcribed locus	AI111868		Rn.26664.1	6.58	P	5.84	P	6.04	P	7.01	P	6.11	P	5.99	P	95.6704	57.2816	65.7993	128.89	69.0706	63.5579		1.67018	1.67018		0.870551	-1.1487		0.742262	-1.34723		0.82932	-1.20581		1.03526	1.03526		1.86607	1.86607		1.08673	1.08673
1398318_at	Muc1: mucin 1, transmembrane	BI274326	24571	Rn.10779.1	12.71	P	11.46	P	11.08	P	12.9	P	12	P	12	P	6700.25	2817.11	2164.77	7643.41	4096	4096		2.37841	2.37841		1.30134	1.30134		0.876606	-1.14076		0.687771	-1.45397		0.528509	-1.89212		1.86607	1.86607		1	1
1375071_at	Nup133_predicted: nucleoporin 133 (predicted)	BE119719	292085	Rn.58778.1	7.66	P	7.29	P	7.5	P	8	P	7.1	P	7.47	P	202.251	156.498	181.019	256	137.187	177.294		1.29235	1.29235		0.864537	-1.15669		0.790041	-1.26576		1.14076	1.14076		1.02101	1.02101		1.86607	1.86607		0.773782	-1.29235
1390939_at	Transcribed locus	AA944518		Rn.34351.1	2.79	A	2.75	A	2.7	A	3.66	P	2.76	P	3.17	P	6.9163	6.72717	6.49802	12.6407	6.77396	9.00047		1.02811	1.02811		1.03526	1.03526		0.547147	-1.82766		0.993092	-1.00696		0.721965	-1.38511		1.86607	1.86607		0.752623	-1.32869
1370613_s_at	Ugt1a1 /// Ugt1a10 /// Ugt1a2 /// Ugt1a3 /// Ugt1a5 /// Ugt1a6 /// Ugt1a7 /// Ugt1a8: UDP glycosyltransferase 1 family, polypeptide A1 /// UDP glycosyltransferase 1 family, polypeptide A6 /// UDP glycosyltransferase 1 family, polypeptide A7 /// UDP glycosyltransferase 1 family, polypeptide A8 /// UDP glycosyltransferase 1 family polypeptide A2 /// UDP glycosyltransferase 1 family polypeptide A3 /…	AF461738	113992 /// 154516 /// 24861 /// 301595 /// 396527 /// 396551 /// 396552 /// 574523	Rn.26489.4	11.67	P	11.54	P	11.92	P	11.85	P	10.95	P	10.65	P	3258.52	2977.74	3875.05	3691.52	1978.24	1606.83		1.09429	1.09429		0.768438	-1.30134		0.882703	-1.13288		1.50525	1.50525		2.41162	2.41162		1.86607	1.86607		1.23114	1.23114
1389548_at	Adhfe1: alcohol dehydrogenase, iron containing, 1	BF288683	362474	Rn.17173.1	10.25	P	8.02	P	7.47	P	9.71	P	8.81	P	8.63	P	1217.75	259.574	177.294	837.532	448.822	396.177		4.69134	4.69134		1.46409	1.46409		1.45397	1.45397		0.578344	-1.72907		0.447513	-2.23457		1.86607	1.86607		1.13288	1.13288
1371749_at	RGD1306001_predicted: similar to 2210021J22Rik protein (predicted)	AI169439	362975	Rn.3452.1	8.62	P	7.47	P	7.3	P	8.53	P	7.63	P	7.48	P	393.44	177.294	157.586	369.646	198.088	178.527		2.21914	2.21914		1.12506	1.12506		1.06437	1.06437		0.895025	-1.11729		0.882703	-1.13288		1.86607	1.86607		1.10957	1.10957
1377508_at	Transcribed locus	BI298836		Rn.62961.1	6.51	P	6.67	P	5.79	P	8.34	P	7.44	P	7.38	P	91.1392	101.829	55.3304	324.034	173.645	166.572		0.895025	-1.11729		1.84038	1.84038		0.281265	-3.55537		0.586417	-1.70527		0.332171	-3.01049		1.86607	1.86607		1.04247	1.04247
1382866_at	RGD1309698_predicted: similar to Putative protein 15E1.2 (predicted)	BI285368	360821	Rn.78567.1	8.01	P	7.22	P	7.09	P	8.53	P	7.63	P	7.61	P	257.781	149.086	136.239	369.646	198.088	195.361		1.72907	1.72907		1.09429	1.09429		0.697372	-1.43396		0.752623	-1.32869		0.697372	-1.43396		1.86607	1.86607		1.01396	1.01396
1370062_at	Hig1: hypoxia induced gene 1	NM_080902	140937	Rn.2084.1	10.07	P	9.89	P	9.8	P	10.14	P	9.24	P	9.3	P	1074.91	948.826	891.444	1128.35	604.668	630.346		1.13288	1.13288		1.06437	1.06437		0.952638	-1.04972		1.56917	1.56917		1.41421	1.41421		1.86607	1.86607		0.959264	-1.04247
1395654_at	Transcribed locus	BI278299		Rn.57038.1	8	P	7.48	P	8.1	P	8.45	P	7.55	P	8.24	P	256	178.527	274.374	349.706	187.403	302.334		1.43396	1.43396		0.650671	-1.53688		0.732043	-1.36604		0.952638	-1.04972		0.907519	-1.10191		1.86607	1.86607		0.619854	-1.61328
1383675_at	Transcribed locus, moderately similar to XP_001102356.1 hypothetical protein LOC23223 isoform 1 [Macaca mulatta]	BG371620		Rn.41958.1	7.98	P	7.56	P	7.39	P	8.47	P	7.57	P	7.6	P	252.476	188.706	167.73	354.588	190.019	194.012		1.33793	1.33793		1.12506	1.12506		0.712025	-1.40444		0.993092	-1.00696		0.864537	-1.15669		1.86607	1.86607		0.97942	-1.02101
1368462_at	Itpka: inositol 1,4,5-trisphosphate 3-kinase A	NM_031045	81677	Rn.9877.1	4.12	P	4.05	P	3.8	P	4.71	P	3.81	P	3.87	P	17.3878	16.5642	13.9288	26.1729	14.0257	14.6213		1.04972	1.04972		1.18921	1.18921		0.664343	-1.50525		1.18099	1.18099		0.952638	-1.04972		1.86607	1.86607		0.959264	-1.04247
1395294_at	Cbfa2t1_predicted: CBFA2T1 identified gene homolog (human) (predicted)	BE106134	362489	Rn.32473.1	5.05	P	5.27	P	4.75	P	6.01	P	5.11	P	5.23	P	33.1285	38.5859	26.9087	64.4452	34.5353	37.5307		0.858565	-1.16473		1.43396	1.43396		0.514057	-1.94531		1.11729	1.11729		0.716978	-1.39474		1.86607	1.86607		0.920188	-1.08673
1383958_at	Cdca2: cell division cycle associated 2	BG381524	305984	Rn.49950.1	5.56	P	4.75	P	4.84	P	5.64	P	4.74	P	5.32	P	47.1766	26.9087	28.6408	49.8665	26.7228	39.9466		1.75321	1.75321		0.939523	-1.06437		0.946058	-1.05702		1.00696	1.00696		0.716978	-1.39474		1.86607	1.86607		0.668964	-1.49485
1383692_at	LOC681037 /// LOC683855: hypothetical protein LOC681037 /// hypothetical protein LOC683855	BG377830	681037 /// 683855	Rn.15238.1	5.48	P	4.91	P	4.85	P	5.51	P	4.61	P	5.18	P	44.6318	30.0647	28.84	45.5696	24.4201	36.2523		1.48452	1.48452		1.04247	1.04247		0.97942	-1.02101		1.23114	1.23114		0.795536	-1.25701		1.86607	1.86607		0.673617	-1.48452
1380460_at	RGD1311267: similar to RIKEN cDNA 4931426K16 gene	AI602203	311429	Rn.19612.1	6.23	P	5.05	P	4.75	P	6.26	P	5.36	P	5.14	P	75.0614	33.1285	26.9087	76.6386	41.0696	35.261		2.26577	2.26577		1.23114	1.23114		0.97942	-1.02101		0.806642	-1.23971		0.76313	-1.31039		1.86607	1.86607		1.16473	1.16473
1372560_at	Transcribed locus	AW522495		Rn.27177.1	7.69	P	6.66	P	6.79	P	7.55	P	6.65	A	6.62	A	206.5	101.125	110.661	187.403	100.427	98.36		2.04202	2.04202		0.913831	-1.09429		1.10191	1.10191		1.00696	1.00696		1.12506	1.12506		1.86607	1.86607		1.02101	1.02101
1394041_at	LOC679725: similar to MASK-4E-BP3 protein	BI293870	679725	Rn.16247.1	8.37	P	7.9	P	7.78	P	8.87	P	7.97	P	8.09	P	330.842	238.856	219.793	467.882	250.732	272.479		1.38511	1.38511		1.08673	1.08673		0.707107	-1.41421		0.952638	-1.04972		0.806642	-1.23971		1.86607	1.86607		0.920188	-1.08673
1379506_at	Transcribed locus	AA963909		Rn.12150.2	5.08	P	5.36	P	4.84	P	6.85	P	5.95	P	6.23	P	33.8246	41.0696	28.6408	115.36	61.8199	75.0614		0.823591	-1.21419		1.43396	1.43396		0.293209	-3.41054		0.664343	-1.50525		0.381565	-2.62079		1.86607	1.86607		0.823591	-1.21419
1390481_a_at	Ube2t_predicted: ubiquitin-conjugating enzyme E2T (putative) (predicted)	AW531714	360847	Rn.18835.1	6.32	P	6.11	P	6.32	P	6.52	P	5.62	P	5.91	P	79.8932	69.0706	79.8932	91.7731	49.18	60.1295		1.15669	1.15669		0.864537	-1.15669		0.870551	-1.1487		1.40444	1.40444		1.32869	1.32869		1.86607	1.86607		0.817902	-1.22264
1391477_at	Transcribed locus	BF396595		Rn.55798.1	7.78	P	6.74	P	7	P	7.68	P	6.78	P	7.09	P	219.793	106.891	128	205.074	109.896	136.239		2.05623	2.05623		0.835088	-1.19748		1.07177	1.07177		0.972655	-1.02811		0.939523	-1.06437		1.86607	1.86607		0.806642	-1.23971
1383623_at	Thyn1: thymocyte nuclear protein 1	BM383909	300470	Rn.28288.1	10.48	P	9.65	P	9.71	P	10.53	P	9.63	P	9.82	P	1428.22	803.414	837.532	1478.58	792.353	903.888		1.77769	1.77769		0.959264	-1.04247		0.965936	-1.03526		1.01396	1.01396		0.926588	-1.07923		1.86607	1.86607		0.876606	-1.14076
1372551_at	Fastk: Fas-activated serine/threonine kinase	AI227743	296741	Rn.7680.1	8.97	P	8.14	P	8.1	P	9.34	P	8.45	P	8.41	P	501.463	282.088	274.374	648.067	349.706	340.144		1.77769	1.77769		1.02811	1.02811		0.773782	-1.29235		0.806642	-1.23971		0.806642	-1.23971		1.85318	1.85318		1.02811	1.02811
1385458_a_at	RGD1306959_predicted: similar to C11orf17 protein (predicted)	AA799992	361624	Rn.40386.3	8.78	P	8.62	P	8.56	P	8.56	P	7.67	P	7.36	P	439.586	393.44	377.413	377.413	203.657	164.279		1.11729	1.11729		1.04247	1.04247		1.16473	1.16473		1.93187	1.93187		2.2974	2.2974		1.85318	1.85318		1.23971	1.23971
1368415_at	Myh3: myosin, heavy polypeptide 3, skeletal muscle, embryonic	NM_012604	24583	Rn.9692.1	3.94	A	3.42	A	3.38	A	4	A	3.11	A	3.54	A	15.3482	10.7034	10.4107	16	8.63383	11.6318		1.43396	1.43396		1.02811	1.02811		0.959264	-1.04247		1.23971	1.23971		0.895025	-1.11729		1.85318	1.85318		0.742262	-1.34723
1382644_at	Transcribed locus, moderately similar to XP_001089482.1 similar to secernin 3 isoform 4 [Macaca mulatta]	AA875527		Rn.2948.2	2.52	A	2.66	P	2.53	A	3.43	P	2.54	P	2.51	P	5.73582	6.32033	5.77572	10.7779	5.81589	5.6962		0.907519	-1.10191		1.09429	1.09429		0.532185	-1.87905		1.08673	1.08673		1.01396	1.01396		1.85318	1.85318		1.02101	1.02101
1378567_at	Tjp3_predicted: tight junction protein 3 (predicted)	BI295961	314640	Rn.26825.1	6.52	A	5.78	A	5.72	A	6.65	A	5.76	A	5.94	A	91.7731	54.9482	52.7098	100.427	54.1917	61.3929		1.67018	1.67018		1.04247	1.04247		0.913831	-1.09429		1.01396	1.01396		0.858565	-1.16473		1.85318	1.85318		0.882703	-1.13288
1370124_at	Mt3: metallothionein 3	NM_053968	117038	Rn.11325.1	5.62	A	5.49	A	5.58	A	6.41	A	5.52	A	6.06	A	49.18	44.9422	47.8352	85.0359	45.8866	66.7178		1.09429	1.09429		0.939523	-1.06437		0.578344	-1.72907		0.97942	-1.02101		0.716978	-1.39474		1.85318	1.85318		0.687771	-1.45397
1398516_at	RGD1566310_predicted: similar to RIKEN cDNA 0610012C01 (predicted)	BF283013	498230	Rn.13207.1	2.82	P	3.33	A	3.13	A	3.77	P	2.88	A	2.83	A	7.06162	10.0561	8.75435	13.6422	7.3615	7.11074		0.702222	-1.42405		1.1487	1.1487		0.517632	-1.93187		1.36604	1.36604		1.23114	1.23114		1.85318	1.85318		1.03526	1.03526
1388634_at	Pgm1: phosphoglucomutase 1	BI277505	24645	Rn.3760.1	8.7	P	8.16	P	8.05	P	9.06	P	8.17	P	8.19	P	415.873	286.026	265.028	533.742	288.015	292.036		1.45397	1.45397		1.07923	1.07923		0.779165	-1.28343		0.993092	-1.00696		0.907519	-1.10191		1.85318	1.85318		0.986233	-1.01396
1381399_at	LOC679570 /// LOC682878 /// LOC683675 /// LOC690840 /// RGD1560186_predicted /// Rpl37: ribosomal protein L37 /// similar to ribosomal protein L37 (predicted) /// similar to ribosomal protein L37	BG381338	289384 /// 679570 /// 682878 /// 683675 /// 690840 /// 81770	Rn.65053.1	7.67	P	5.13	P	6.18	P	6.97	P	6.08	P	5.28	P	203.657	35.0174	72.5046	125.366	67.6492	38.8542		5.81589	5.81589		0.482968	-2.07053		1.6245	1.6245		0.517632	-1.93187		1.86607	1.86607		1.85318	1.85318		1.7411	1.7411
1373687_at	Rutbc3: RUN and TBC1 domain containing 3	BI284968	362963	Rn.19209.1	7.85	P	6.92	P	6.48	P	7.84	P	6.95	P	7.04	P	230.72	121.095	89.2636	229.126	123.64	131.599		1.90528	1.90528		1.3566	1.3566		1.00696	1.00696		0.97942	-1.02101		0.678302	-1.47427		1.85318	1.85318		0.939523	-1.06437
1397765_at	Transcribed locus	BF406754		Rn.65386.1	7.6	P	6.72	P	7.12	P	8	P	7.11	P	7.27	P	194.012	105.42	139.102	256	138.141	154.343		1.84038	1.84038		0.757858	-1.31951		0.757858	-1.31951		0.76313	-1.31039		0.90125	-1.10957		1.85318	1.85318		0.895025	-1.11729
1377790_at	Transcribed locus	BE115859		Rn.49288.1	6.59	P	6.72	P	6.79	P	7.07	P	6.18	P	6.62	P	96.3358	105.42	110.661	134.364	72.5046	98.36		0.913831	-1.09429		0.952638	-1.04972		0.716978	-1.39474		1.45397	1.45397		1.12506	1.12506		1.85318	1.85318		0.737135	-1.3566
1381381_at	Transcribed locus	BF416088		Rn.62918.1	3.52	A	3.43	P	3.67	A	4.38	P	3.49	P	3.44	A	11.4716	10.7779	12.7286	20.8215	11.2356	10.8528		1.06437	1.06437		0.846745	-1.18099		0.550953	-1.81504		0.959264	-1.04247		1.17283	1.17283		1.85318	1.85318		1.03526	1.03526
1376807_at	Rn.16990.1	BF417476		Rn.16990.1	7.83	P	7.44	P	7.36	P	8.2	P	7.31	P	7.26	P	227.544	173.645	164.279	294.067	158.683	153.277		1.31039	1.31039		1.05702	1.05702		0.773782	-1.29235		1.09429	1.09429		1.07177	1.07177		1.85318	1.85318		1.03526	1.03526
1387703_a_at	Usp2: ubiquitin specific peptidase 2	AF106659	115771	Rn.19491.1	4.54	P	4.28	P	3.98	P	5.09	P	4.2	A	4.3	P	23.2636	19.4271	15.7797	34.0598	18.3792	19.6983		1.19748	1.19748		1.23114	1.23114		0.68302	-1.46409		1.05702	1.05702		0.80107	-1.24833		1.85318	1.85318		0.933033	-1.07177
1389389_at	Ddx56: DEAD (Asp-Glu-Ala-Asp) box polypeptide 56	BF420168	289780	Rn.39458.1	8.2	P	7.73	P	7.3	P	8.69	P	7.8	P	7.97	P	294.067	212.306	157.586	413.001	222.861	250.732		1.38511	1.38511		1.34723	1.34723		0.712025	-1.40444		0.952638	-1.04972		0.628507	-1.59107		1.85318	1.85318		0.888843	-1.12506
1372677_at	RGD1304783: similar to RIKEN cDNA 1110033C18	BM392053	314644	Rn.38296.1	8.25	P	7.99	P	7.53	P	8.61	P	7.72	P	7.97	P	304.437	254.232	184.823	390.722	210.839	250.732		1.19748	1.19748		1.37554	1.37554		0.779165	-1.28343		1.20581	1.20581		0.737135	-1.3566		1.85318	1.85318		0.840896	-1.18921
1393451_at	RGD1310953: similar to RIKEN cDNA 2610510J17	BI295149	361416	Rn.65502.1	9.52	P	9.37	P	9.25	P	9.8	P	8.91	P	9.25	P	734.185	661.685	608.874	891.444	481.036	608.874		1.10957	1.10957		1.08673	1.08673		0.823591	-1.21419		1.37554	1.37554		1	1		1.85318	1.85318		0.790041	-1.26576
1376885_at	Transcribed locus	BE095660		Rn.24070.1	9.89	P	9.6	P	9.24	P	10.56	P	9.67	P	10.09	P	948.826	776.047	604.668	1509.65	814.629	1089.92		1.22264	1.22264		1.28343	1.28343		0.628507	-1.59107		0.952638	-1.04972		0.554785	-1.8025		1.85318	1.85318		0.747425	-1.33793
1371605_at	Ndufa12_predicted: NADH dehydrogenase (ubiquinone) 1 alpha subcomplex, 12 (predicted)	AI710281	299739	Rn.8298.1	11.84	P	11.43	P	11.41	P	12.05	P	11.16	P	11.6	P	3666.02	2759.13	2721.15	4240.45	2288.2	3104.19		1.32869	1.32869		1.01396	1.01396		0.864537	-1.15669		1.20581	1.20581		0.876606	-1.14076		1.85318	1.85318		0.737135	-1.3566
1378972_at	RGD1308329_predicted: Similar to KIAA0869 protein (predicted)	AI071547	303039	Rn.19390.1	3.41	P	3.26	P	3.04	P	4.38	P	3.49	P	3.96	P	10.6295	9.57983	8.22491	20.8215	11.2356	15.5625		1.10957	1.10957		1.16473	1.16473		0.510506	-1.95884		0.852635	-1.17283		0.528509	-1.89212		1.85318	1.85318		0.721965	-1.38511
1398809_at	Nde1: nuclear distribution gene E homolog 1 (A nidulans)	NM_053347	83836	Rn.20222.1	8.79	P	8.22	P	8.12	P	8.9	P	8.01	P	8.5	P	442.643	298.172	278.204	477.713	257.781	362.039		1.48452	1.48452		1.07177	1.07177		0.926588	-1.07923		1.15669	1.15669		0.768438	-1.30134		1.85318	1.85318		0.712025	-1.40444
1368219_at	Clcn2: chloride channel 2	NM_017137	29232	Rn.11073.1	4.26	P	3.56	P	3.65	P	4.47	P	3.58	A	4.09	P	19.1597	11.7942	12.5533	22.1618	11.9588	17.0299		1.6245	1.6245		0.939523	-1.06437		0.864537	-1.15669		0.986233	-1.01396		0.737135	-1.3566		1.85318	1.85318		0.702222	-1.42405
1376309_at	RGD1309634_predicted: hypothetical LOC305452 (predicted)	BI296018	305452	Rn.50641.1	5.26	P	5.09	P	4.59	A	6.35	P	5.46	A	5.28	P	38.3193	34.0598	24.0839	81.5719	44.0173	38.8542		1.12506	1.12506		1.41421	1.41421		0.469761	-2.12874		0.773782	-1.29235		0.619854	-1.61328		1.85318	1.85318		1.13288	1.13288
1393405_at	Transcribed locus	AA925444		Rn.8224.1	5.14	P	4.51	P	5.11	P	5.17	P	4.28	P	5.2	P	35.261	22.7848	34.5353	36.0019	19.4271	36.7583		1.54756	1.54756		0.659754	-1.51572		0.97942	-1.02101		1.17283	1.17283		0.939523	-1.06437		1.85318	1.85318		0.528509	-1.89212
1378582_at	RGD1310875_predicted: similar to RIKEN cDNA 5730502D15 gene (predicted)	BM383666	300142	Rn.11770.2	10.09	P	9.29	P	8.95	P	10.28	P	9.39	P	9.69	P	1089.92	625.992	494.559	1243.34	670.921	826.001		1.7411	1.7411		1.26576	1.26576		0.876606	-1.14076		0.933033	-1.07177		0.598739	-1.67018		1.85318	1.85318		0.812252	-1.23114
1387554_at	Galnt5: UDP-N-acetyl-alpha-D-galactosamine:polypeptide N-acetylgalactosaminyltransferase 5	NM_031796	83627	Rn.30048.1	6.95	P	5.79	P	6.24	P	6.77	P	5.89	P	6.21	P	123.64	55.3304	75.5835	109.137	59.3016	74.028		2.23457	2.23457		0.732043	-1.36604		1.13288	1.13288		0.933033	-1.07177		1.02101	1.02101		1.84038	1.84038		0.80107	-1.24833
1375972_at	RGD1307493_predicted: similar to membrane protein expressed in epithelial-like lung adenocarcinoma (predicted)	AA851327	303317	Rn.35930.1	8.94	P	8.37	P	8.51	P	9.05	P	8.17	P	8	P	491.143	330.842	364.557	530.056	288.015	256		1.48452	1.48452		0.907519	-1.10191		0.926588	-1.07923		1.1487	1.1487		1.42405	1.42405		1.84038	1.84038		1.12506	1.12506
1375706_at	Rn.16503.1	AI230273		Rn.16503.1	8.94	P	8.97	P	9.21	P	9.38	P	8.5	P	8.51	P	491.143	501.463	592.224	666.287	362.039	364.557		0.97942	-1.02101		0.846745	-1.18099		0.737135	-1.3566		1.38511	1.38511		1.6245	1.6245		1.84038	1.84038		0.993092	-1.00696
1375643_at	Ckap4_predicted: cytoskeleton-associated protein 4 (predicted)	BM384259	362859	Rn.8994.1	8.76	P	8.88	P	8.66	P	9.49	P	8.61	P	8.67	P	433.534	471.136	404.501	719.076	390.722	407.315		0.920188	-1.08673		1.16473	1.16473		0.602904	-1.65864		1.20581	1.20581		0.993092	-1.00696		1.84038	1.84038		0.959264	-1.04247
1380217_at	Kntc2_predicted: kinetochore associated 2 (predicted)	BI288924	301701	Rn.65219.1	2.6	A	2.58	P	2.56	A	3.43	A	2.55	A	2.65	A	6.06287	5.9794	5.89708	10.7779	5.85634	6.27667		1.01396	1.01396		1.01396	1.01396		0.562529	-1.77769		1.02101	1.02101		0.939523	-1.06437		1.84038	1.84038		0.933033	-1.07177
1389435_at	RGD1560201_predicted: similar to RIKEN cDNA 9130005N14 (predicted)	BE329046	498366	Rn.25342.1	9.4	P	9.05	P	8.76	P	9.72	P	8.84	P	8.96	P	675.588	530.056	433.534	843.357	458.253	497.999		1.27456	1.27456		1.22264	1.22264		0.80107	-1.24833		1.15669	1.15669		0.870551	-1.1487		1.84038	1.84038		0.920188	-1.08673
1373243_at	Pmvk: phosphomevalonate kinase	BG378288	310645	Rn.22202.1	8.88	P	8.61	P	8.53	P	8.98	P	8.1	P	8.25	P	471.136	390.722	369.646	504.951	274.374	304.437		1.20581	1.20581		1.05702	1.05702		0.933033	-1.07177		1.42405	1.42405		1.21419	1.21419		1.84038	1.84038		0.90125	-1.10957
1375980_at	Nxn_predicted: nucleoredoxin (predicted)	BI285437	360577	Rn.33897.1	7.92	P	7.73	P	7.41	P	8.19	P	7.31	P	7.5	P	242.191	212.306	170.072	292.036	158.683	181.019		1.14076	1.14076		1.24833	1.24833		0.82932	-1.20581		1.33793	1.33793		0.939523	-1.06437		1.84038	1.84038		0.876606	-1.14076
1369775_at	Nucks: nuclear ubiquitous casein kinase and cyclin-dependent kinase substrate	NM_022799	64709	Rn.21324.1	10.17	P	10.08	P	9.41	P	10.82	P	9.94	P	10.41	P	1152.06	1082.39	680.287	1807.78	982.286	1360.57		1.06437	1.06437		1.59107	1.59107		0.63728	-1.56917		1.10191	1.10191		0.5	-2		1.84038	1.84038		0.721965	-1.38511
1381133_at	Transcribed locus	BF409213		Rn.45473.1	8.96	P	8.76	P	8.62	P	9.25	P	8.37	P	8.19	P	497.999	433.534	393.44	608.874	330.842	292.036		1.1487	1.1487		1.10191	1.10191		0.817902	-1.22264		1.31039	1.31039		1.34723	1.34723		1.84038	1.84038		1.13288	1.13288
1390021_at	Hist1h2bh: histone cluster 1, H2bh	BM391206	306945	Rn.11688.1	10.76	P	9.96	P	9.81	P	10.75	P	9.87	P	9.9	P	1734.13	995.999	897.644	1722.16	935.763	955.426		1.7411	1.7411		1.10957	1.10957		1.00696	1.00696		1.06437	1.06437		0.939523	-1.06437		1.84038	1.84038		0.97942	-1.02101
1382939_at	Tpr: translocated promoter region	BE118639	304862	Rn.48825.1	5.18	P	6.82	P	4.67	P	7.78	P	6.9	P	7.46	P	36.2523	112.986	25.4572	219.793	119.428	176.069		0.320856	-3.11666		4.43828	4.43828		0.164938	-6.06287		0.946058	-1.05702		0.144586	-6.9163		1.84038	1.84038		0.678302	-1.47427
1398507_at	Rn.51469.1	BE108415		Rn.51469.1	5.93	P	5.35	P	5.15	P	5.97	P	5.09	P	5.04	P	60.9688	40.7859	35.5062	62.6829	34.0598	32.8996		1.49485	1.49485		1.1487	1.1487		0.972655	-1.02811		1.19748	1.19748		1.07923	1.07923		1.84038	1.84038		1.03526	1.03526
1393689_at	Ndufaf1_predicted: NADH dehydrogenase (ubiquinone) 1 alpha subcomplex, assembly factor 1 (predicted)	BE097322	296086	Rn.49587.1	4.59	P	4.68	P	4.8	P	5.35	P	4.47	P	4.57	P	24.0839	25.6342	27.8576	40.7859	22.1618	23.7524		0.939523	-1.06437		0.920188	-1.08673		0.590496	-1.69349		1.15669	1.15669		1.17283	1.17283		1.84038	1.84038		0.933033	-1.07177
1375565_at	Timm22: translocase of inner mitochondrial membrane 22 homolog (yeast)	BF420723	79463	Rn.41817.1	5.95	P	5.44	P	5.32	A	6.04	P	5.16	A	5.43	A	61.8199	43.4113	39.9466	65.7993	35.7532	43.1115		1.42405	1.42405		1.08673	1.08673		0.939523	-1.06437		1.21419	1.21419		0.926588	-1.07923		1.84038	1.84038		0.82932	-1.20581
1391222_at	RGD1305179_predicted: similar to Nedd4 binding protein 1 (predicted)	AA965076	291921	Rn.33012.1	4.86	A	5.44	P	4.55	A	6.4	P	5.52	P	5.99	P	29.0406	43.4113	23.4254	84.4485	45.8866	63.5579		0.668964	-1.49485		1.85318	1.85318		0.343885	-2.90795		0.946058	-1.05702		0.368567	-2.71321		1.84038	1.84038		0.721965	-1.38511
1396855_at	Transcribed locus	AW528402		Rn.46865.1	2.67	P	2.92	P	2.44	P	3.1	P	2.22	A	2.2	A	6.36429	7.56846	5.42642	8.57419	4.65893	4.59479		0.840896	-1.18921		1.39474	1.39474		0.742262	-1.34723		1.6245	1.6245		1.18099	1.18099		1.84038	1.84038		1.01396	1.01396
1386101_at	Epx_predicted: eosinophil peroxidase (predicted)	BF288469	303414	Rn.17695.1	3.24	A	3.71	A	3.06	A	4.12	A	3.24	A	3.31	A	9.44794	13.0864	8.33973	17.3878	9.44794	9.91766		0.721965	-1.38511		1.56917	1.56917		0.543367	-1.84038		1.38511	1.38511		0.840896	-1.18921		1.84038	1.84038		0.952638	-1.04972
1372631_at	Rn.14940.1	AI170596		Rn.14940.1	8.41	A	8.14	P	8.07	P	8.76	P	7.88	A	8.04	A	340.144	282.088	268.727	433.534	235.568	263.197		1.20581	1.20581		1.04972	1.04972		0.784584	-1.27456		1.19748	1.19748		1.02101	1.02101		1.84038	1.84038		0.895025	-1.11729
1368226_at	RGD620382: Nucleoside 2-deoxyribosyltransferase domain containing protein RGD620382	NM_133525	171047	Rn.6997.1	7.22	P	6.82	P	6.55	A	7.5	P	6.62	P	6.81	P	149.086	112.986	93.7015	181.019	98.36	112.206		1.31951	1.31951		1.20581	1.20581		0.823591	-1.21419		1.1487	1.1487		0.835088	-1.19748		1.84038	1.84038		0.876606	-1.14076
1367943_at	Nfkbib: nuclear factor of kappa light chain gene enhancer in B-cells inhibitor, beta	NM_030867	81525	Rn.8395.1	7.17	P	6.67	P	6.41	P	7.42	P	6.54	P	6.87	P	144.007	101.829	85.0359	171.255	93.0542	116.97		1.41421	1.41421		1.19748	1.19748		0.840896	-1.18921		1.09429	1.09429		0.726986	-1.37554		1.84038	1.84038		0.795536	-1.25701
1389064_at	Transcribed locus	BE111732		Rn.22697.1	8.7	P	7.87	P	8.12	P	8.61	P	7.73	P	8.2	P	415.873	233.941	278.204	390.722	212.306	294.067		1.77769	1.77769		0.840896	-1.18921		1.06437	1.06437		1.10191	1.10191		0.946058	-1.05702		1.84038	1.84038		0.721965	-1.38511
1383260_at	RGD1305903_predicted /// RGD1561639_predicted: similar to Zinc finger protein 553 (predicted) /// similar to RIKEN cDNA G630024C07 gene (predicted)	BI289879	308991 /// 308992	Rn.32501.2	8.33	P	8.47	P	8.33	P	8.83	P	7.95	P	8.43	P	321.795	354.588	321.795	455.087	247.28	344.892		0.907519	-1.10191		1.10191	1.10191		0.707107	-1.41421		1.43396	1.43396		0.933033	-1.07177		1.84038	1.84038		0.716978	-1.39474
1372411_at	LOC684755: similar to zinc finger like protein 1	BE110638	684755	Rn.31499.1	7.02	P	7.12	P	6.75	P	7.61	P	6.73	P	6.62	P	129.787	139.102	107.635	195.361	106.153	98.36		0.933033	-1.07177		1.29235	1.29235		0.664343	-1.50525		1.31039	1.31039		1.09429	1.09429		1.84038	1.84038		1.07923	1.07923
1367575_at	Eno1: enolase 1, alpha	NM_012554	24333	Rn.4236.1	11.05	P	10.5	P	10.56	P	11.18	P	10.3	P	10.28	P	2120.22	1448.15	1509.65	2320.15	1260.69	1243.34		1.46409	1.46409		0.959264	-1.04247		0.913831	-1.09429		1.1487	1.1487		1.21419	1.21419		1.84038	1.84038		1.01396	1.01396
1376561_at	Fbxo16: F-box protein 16	AW523739	305970	Rn.11729.1	7.49	P	6.37	A	6.51	A	7.43	P	6.55	A	6.63	A	179.769	82.7106	91.1392	172.446	93.7015	99.0442		2.17347	2.17347		0.907519	-1.10191		1.04247	1.04247		0.882703	-1.13288		0.920188	-1.08673		1.84038	1.84038		0.946058	-1.05702
1393128_at	RGD1311086: similar to RIKEN cDNA 2610029K21	BI288424	295228	Rn.20166.1	7.06	P	6.47	P	6.81	P	7.26	P	6.38	P	6.6	P	133.436	88.647	112.206	153.277	83.2859	97.0059		1.50525	1.50525		0.790041	-1.26576		0.870551	-1.1487		1.06437	1.06437		1.15669	1.15669		1.84038	1.84038		0.858565	-1.16473
1374433_at	Transcribed locus	BI301532		Rn.13802.1	10.7	P	9.81	P	9.82	P	10.54	P	9.66	P	10.05	P	1663.49	897.644	903.888	1488.87	809.002	1060.11		1.85318	1.85318		0.993092	-1.00696		1.11729	1.11729		1.10957	1.10957		0.852635	-1.17283		1.84038	1.84038		0.76313	-1.31039
1376037_at	Aaas_predicted: achalasia, adrenocortical insufficiency, alacrimia (Allgrove, triple-A) (predicted)	BF283385	300259	Rn.19210.1	6.49	P	6.1	P	6.36	P	6.83	P	5.95	P	6.57	P	89.8845	68.5935	82.1393	113.772	61.8199	95.0095		1.31039	1.31039		0.835088	-1.19748		0.790041	-1.26576		1.10957	1.10957		0.864537	-1.15669		1.84038	1.84038		0.650671	-1.53688
1372298_at	Txndc4: thioredoxin domain containing 4 (endoplasmic reticulum)	BE098766	298066	Rn.2459.1	11.68	P	11.12	P	11.04	P	11.9	P	11.03	P	11.08	P	3281.18	2225.63	2105.58	3821.7	2091.03	2164.77		1.47427	1.47427		1.05702	1.05702		0.858565	-1.16473		1.06437	1.06437		0.972655	-1.02811		1.82766	1.82766		0.965936	-1.03526
1388341_at	Rangap1: RAN GTPase activating protein 1	BI285671	362965	Rn.6391.1	8.78	P	8.26	P	8.11	P	9.22	P	8.35	P	8.4	P	439.586	306.555	276.282	596.344	326.288	337.794		1.43396	1.43396		1.10957	1.10957		0.737135	-1.3566		0.939523	-1.06437		0.817902	-1.22264		1.82766	1.82766		0.965936	-1.03526
1373372_at	LOC501282: similar to lymphocyte antigen 6 complex, locus E ligand	BM389227	501282	Rn.994.1	9.93	P	9.41	P	9.15	P	10.16	P	9.29	P	9.45	P	975.501	680.287	568.1	1144.1	625.992	699.413		1.43396	1.43396		1.19748	1.19748		0.852635	-1.17283		1.08673	1.08673		0.812252	-1.23114		1.82766	1.82766		0.895025	-1.11729
1385944_at	Transcribed locus	AA875348		Rn.2887.1	6.97	P	6.17	P	6.79	P	6.99	P	6.12	P	6.12	P	125.366	72.0037	110.661	127.116	69.551	69.551		1.7411	1.7411		0.650671	-1.53688		0.986233	-1.01396		1.03526	1.03526		1.59107	1.59107		1.82766	1.82766		1	1
1375230_at	Endogenous retrovirus mRNA, partial sequence	AA800192		Rn.8571.1	5.97	P	7.42	P	6.56	P	6.88	P	6.01	P	6.12	P	62.6829	171.255	94.3532	117.784	64.4452	69.551		0.366021	-2.73208		1.81504	1.81504		0.532185	-1.87905		2.65737	2.65737		1.3566	1.3566		1.82766	1.82766		0.926588	-1.07923
1372030_at	Zfyve21_predicted: zinc finger, FYVE domain containing 21 (predicted)	BI283114	362789	Rn.2468.1	9.56	P	9.14	P	8.91	P	9.49	P	8.62	P	9.03	P	754.826	564.175	481.036	719.076	393.44	522.758		1.33793	1.33793		1.17283	1.17283		1.04972	1.04972		1.43396	1.43396		0.920188	-1.08673		1.82766	1.82766		0.752623	-1.32869
1385965_at	LOC679725: Similar to MASK-4E-BP3 protein	AI045533	679725	Rn.16247.1	3.47	A	3.51	A	3.57	P	5.7	P	4.83	P	3.95	P	11.0809	11.3924	11.8762	51.9842	28.443	15.455		0.972655	-1.02811		0.959264	-1.04247		0.213159	-4.69134		0.400535	-2.49666		0.768438	-1.30134		1.82766	1.82766		1.84038	1.84038
1373340_at	Dusp9: dual specificity phosphatase 9	AI179321	293847	Rn.9342.1	2.12	A	2.07	A	2.1	A	2.95	P	2.08	A	2.07	A	4.34694	4.19887	4.28709	7.72749	4.22807	4.19887		1.03526	1.03526		0.97942	-1.02101		0.562529	-1.77769		0.993092	-1.00696		1.02101	1.02101		1.82766	1.82766		1.00696	1.00696
1394209_at	Transcribed locus	AI236275		Rn.25499.1	7.18	P	6.83	P	6.84	P	7.5	P	6.63	P	6.62	P	145.009	113.772	114.563	181.019	99.0442	98.36		1.27456	1.27456		0.993092	-1.00696		0.80107	-1.24833		1.1487	1.1487		1.16473	1.16473		1.82766	1.82766		1.00696	1.00696
1373281_at	RGD1310180: similar to hypothetical protein FLJ12681	BM386421	360495	Rn.18534.1	6.95	A	6.6	A	6.96	A	7.83	P	6.96	A	6.95	A	123.64	97.0059	124.5	227.544	124.5	123.64		1.27456	1.27456		0.779165	-1.28343		0.543367	-1.84038		0.779165	-1.28343		1.00696	1.00696		1.82766	1.82766		1.00696	1.00696
1398967_at	Thrap4: thyroid hormone receptor associated protein 4	AI410050	619436	Rn.7360.1	8.22	P	7.87	P	7.75	P	8.26	P	7.39	A	7.42	A	298.172	233.941	215.269	306.555	167.73	171.255		1.27456	1.27456		1.08673	1.08673		0.972655	-1.02811		1.39474	1.39474		1.25701	1.25701		1.82766	1.82766		0.97942	-1.02101
1377789_at	Transcribed locus	AI145035		Rn.13199.1	3.65	A	4.22	A	4.03	A	4.38	A	3.51	A	3.84	A	12.5533	18.6357	16.3362	20.8215	11.3924	14.3204		0.673617	-1.48452		1.14076	1.14076		0.602904	-1.65864		1.6358	1.6358		1.14076	1.14076		1.82766	1.82766		0.795536	-1.25701
1398412_at	Transcribed locus	BF402250		Rn.53596.1	6.77	P	6.39	P	6.25	P	7.44	P	6.57	P	6.9	P	109.137	83.8652	76.1093	173.645	95.0095	119.428		1.30134	1.30134		1.10191	1.10191		0.628507	-1.59107		0.882703	-1.13288		0.63728	-1.56917		1.82766	1.82766		0.795536	-1.25701
1380775_at	Mphosph1_predicted: M-phase phosphoprotein 1 (predicted)	BE110723	309523	Rn.51925.1	8.77	P	8.34	P	8.69	P	8.59	P	7.72	P	8.51	P	436.549	324.034	413.001	385.343	210.839	364.557		1.34723	1.34723		0.784584	-1.27456		1.13288	1.13288		1.53688	1.53688		1.13288	1.13288		1.82766	1.82766		0.578344	-1.72907
1375060_at	Transcribed locus, moderately similar to NP_081539.1 protein LOC69928 [Mus musculus]	BE112912		Rn.8751.1	7.09	P	7.01	P	6.98	P	7.15	P	6.28	P	7.27	P	136.239	128.89	126.238	142.025	77.7085	154.343		1.05702	1.05702		1.02101	1.02101		0.959264	-1.04247		1.65864	1.65864		0.817902	-1.22264		1.82766	1.82766		0.503478	-1.98618
1389999_at	Eef2k: Eukaryotic elongation factor-2 kinase	BI289392	25435	Rn.39079.1	7.51	P	6.73	P	5.11	P	8.32	P	7.45	P	6.92	P	182.278	106.153	34.5353	319.573	174.853	121.095		1.71713	1.71713		3.07375	3.07375		0.570382	-1.75321		0.607097	-1.64718		0.285191	-3.50642		1.82766	1.82766		1.44393	1.44393
1390615_at	Kpna1: Karyopherin (importin) alpha 1	BI281629	288064	Rn.29439.1	4.41	P	3.94	P	4.01	P	4.87	P	4	P	3.83	P	21.259	15.3482	16.1113	29.2426	16	14.2215		1.38511	1.38511		0.952638	-1.04972		0.726986	-1.37554		0.959264	-1.04247		1.13288	1.13288		1.82766	1.82766		1.12506	1.12506
1371791_at	Surf4: surfeit 4	AI227937	619346	Rn.33769.1	10.11	P	9.52	P	9.24	P	10.56	P	9.69	P	9.8	P	1105.13	734.185	604.668	1509.65	826.001	891.444		1.50525	1.50525		1.21419	1.21419		0.732043	-1.36604		0.888843	-1.12506		0.678302	-1.47427		1.82766	1.82766		0.926588	-1.07923
1389137_at	Cit: Citron	AA957183	83620	Rn.19142.1	6.61	P	6.6	P	6.27	P	7.51	P	6.64	P	6.91	P	97.6806	97.0059	77.1717	182.278	99.7331	120.259		1.00696	1.00696		1.25701	1.25701		0.535887	-1.86607		0.972655	-1.02811		0.641713	-1.55833		1.82766	1.82766		0.82932	-1.20581
1388650_at	Top2a: topoisomerase (DNA) 2 alpha	BM385445	360243	Rn.55119.2	10.78	P	10.37	P	10.54	P	10.95	P	10.08	P	10.57	P	1758.34	1323.37	1488.87	1978.24	1082.39	1520.15		1.32869	1.32869		0.888843	-1.12506		0.888843	-1.12506		1.22264	1.22264		0.97942	-1.02101		1.82766	1.82766		0.712025	-1.40444
1392096_at	RGD1308065_predicted: hypothetical LOC287935 (predicted)	BE112055	287935	Rn.13116.1	3.22	P	2.63	A	2.64	A	3.49	P	2.62	A	3.04	P	9.31787	6.19026	6.23332	11.2356	6.1475	8.22491		1.50525	1.50525		0.993092	-1.00696		0.82932	-1.20581		1.00696	1.00696		0.757858	-1.31951		1.82766	1.82766		0.747425	-1.33793
1376742_at	Transcribed locus	BF396436		Rn.23219.1	5.19	P	4.64	P	3.83	P	6.26	P	5.39	P	5.33	P	36.5044	24.9333	14.2215	76.6386	41.9326	40.2244		1.46409	1.46409		1.75321	1.75321		0.476319	-2.09943		0.594604	-1.68179		0.353553	-2.82843		1.82766	1.82766		1.04247	1.04247
1389368_at	Cnksr3: Cnksr family member 3	AW253242	308113	Rn.19948.1	8.53	P	8.02	P	8.19	P	8.77	P	7.9	P	7.83	P	369.646	259.574	292.036	436.549	238.856	227.544		1.42405	1.42405		0.888843	-1.12506		0.846745	-1.18099		1.08673	1.08673		1.28343	1.28343		1.82766	1.82766		1.04972	1.04972
1373461_at	DERP6: dermal papilla derived protein 6	AI412649	287446	Rn.9041.1	9.64	P	8.97	P	8.91	P	9.52	P	8.65	P	8.98	P	797.865	501.463	481.036	734.185	401.707	504.951		1.59107	1.59107		1.04247	1.04247		1.08673	1.08673		1.24833	1.24833		0.952638	-1.04972		1.82766	1.82766		0.795536	-1.25701
1376407_a_at	Lsm7_predicted: LSM7 homolog, U6 small nuclear RNA associated (S. cerevisiae) (predicted)	BI289882	362829	Rn.25010.1	9.45	P	8.86	P	8.65	P	9.45	P	8.58	P	8.41	P	699.413	464.65	401.707	699.413	382.681	340.144		1.50525	1.50525		1.15669	1.15669		1	1		1.21419	1.21419		1.18099	1.18099		1.82766	1.82766		1.12506	1.12506
1372391_at	Rn.53957.1	AI598937		Rn.53957.1	10.22	P	9.85	P	9.82	P	10.58	P	9.71	P	9.83	P	1192.69	922.88	903.888	1530.73	837.532	910.175		1.29235	1.29235		1.02101	1.02101		0.779165	-1.28343		1.10191	1.10191		0.993092	-1.00696		1.82766	1.82766		0.920188	-1.08673
1390891_at	Kif11: kinesin family member 11	BE116384	171304	Rn.12560.1	8.52	P	7.94	P	8.2	P	8.51	P	7.64	P	8.2	P	367.093	245.572	294.067	364.557	199.466	294.067		1.49485	1.49485		0.835088	-1.19748		1.00696	1.00696		1.23114	1.23114		1	1		1.82766	1.82766		0.678302	-1.47427
1372957_at	Transcribed locus	BE101323		Rn.24230.1	6.54	A	6.4	A	6.43	A	7.02	A	6.15	A	6.72	A	93.0542	84.4485	86.2229	129.787	71.0124	105.42		1.10191	1.10191		0.97942	-1.02101		0.716978	-1.39474		1.18921	1.18921		0.817902	-1.22264		1.82766	1.82766		0.673617	-1.48452
1380525_at	Arse: arylsulfatase E (chondrodysplasia punctata 1)	AA849862	310326	Rn.79118.1	11.24	P	10.07	P	10.2	P	11.56	P	10.7	P	10.47	P	2418.67	1074.91	1176.27	3019.3	1663.49	1418.35		2.25012	2.25012		0.913831	-1.09429		0.80107	-1.24833		0.646176	-1.54756		0.82932	-1.20581		1.81504	1.81504		1.17283	1.17283
1373670_at	Stat2: Signal transducer and activator of transcription 2	AA799569	288774	Rn.24237.1	5.91	P	5.37	A	5.37	P	6.03	P	5.17	A	5.13	A	60.1295	41.3553	41.3553	65.3448	36.0019	35.0174		1.45397	1.45397		1	1		0.920188	-1.08673		1.1487	1.1487		1.18099	1.18099		1.81504	1.81504		1.02811	1.02811
1392467_at	Impa2: inositol (myo)-1(or 4)-monophosphatase 2	AW525609	282636	Rn.856.1	7.61	P	7.82	P	7.91	P	9.06	P	8.2	P	8.72	P	195.361	225.972	240.518	533.742	294.067	421.679		0.864537	-1.15669		0.939523	-1.06437		0.366021	-2.73208		0.768438	-1.30134		0.570382	-1.75321		1.81504	1.81504		0.697372	-1.43396
1395762_at	Transcribed locus	BG670091		Rn.72606.1	6.82	P	6.13	P	5.75	P	8.21	P	7.35	P	7.15	P	112.986	70.0348	53.8174	296.112	163.144	142.025		1.61328	1.61328		1.30134	1.30134		0.381565	-2.62079		0.429283	-2.32947		0.378929	-2.63902		1.81504	1.81504		1.1487	1.1487
1371861_at	Transcribed locus	BE117558		Rn.19802.1	8.11	P	8.24	P	8.39	P	8.67	P	7.81	P	7.81	P	276.282	302.334	335.461	407.315	224.411	224.411		0.913831	-1.09429		0.90125	-1.10957		0.678302	-1.47427		1.34723	1.34723		1.49485	1.49485		1.81504	1.81504		1	1
1374984_at	Epb4.1l5: erythrocyte protein band 4.1-like 5	AA858925	304733	Rn.2480.1	8.66	P	7.46	P	7.61	P	8.67	P	7.81	P	7.82	P	404.501	176.069	195.361	407.315	224.411	225.972		2.2974	2.2974		0.90125	-1.10957		0.993092	-1.00696		0.784584	-1.27456		0.864537	-1.15669		1.81504	1.81504		0.993092	-1.00696
1390435_at	RGD1307583_predicted: LOC361111 (predicted)	AA996717	361111	Rn.12381.1	9.36	P	8.53	P	8.23	P	9.14	P	8.28	P	8.66	P	657.114	369.646	300.246	564.175	310.834	404.501		1.77769	1.77769		1.23114	1.23114		1.16473	1.16473		1.18921	1.18921		0.742262	-1.34723		1.81504	1.81504		0.768438	-1.30134
1380464_at	Transcribed locus, strongly similar to XP_001105975.1 similar to integrator complex subunit 6 isoform a isoform 4 [Macaca mulatta]	AI145031		Rn.23823.1	7.04	P	6.52	P	6.15	P	8.17	P	7.31	P	7.06	P	131.599	91.7731	71.0124	288.015	158.683	133.436		1.43396	1.43396		1.29235	1.29235		0.456916	-2.18859		0.578344	-1.72907		0.532185	-1.87905		1.81504	1.81504		1.18921	1.18921
1388890_at	Transcribed locus	BM390316		Rn.11700.1	3.57	P	3.19	P	2.86	P	3.7	P	2.84	A	3.17	P	11.8762	9.12611	7.26015	12.996	7.1602	9.00047		1.30134	1.30134		1.25701	1.25701		0.913831	-1.09429		1.27456	1.27456		0.806642	-1.23971		1.81504	1.81504		0.795536	-1.25701
1381978_a_at	Sumf2: sulfatase modifying factor 2	AI071270	360800	Rn.11710.2	6.82	P	6.31	P	6.19	P	7.01	P	6.15	P	6.43	P	112.986	79.3413	73.0089	128.89	71.0124	86.2229		1.42405	1.42405		1.08673	1.08673		0.876606	-1.14076		1.11729	1.11729		0.846745	-1.18099		1.81504	1.81504		0.823591	-1.21419
1378644_at	Transcribed locus	BI301465		Rn.73907.1	3.8	P	3.16	P	2.93	A	4.09	P	3.23	P	2.83	P	13.9288	8.9383	7.6211	17.0299	9.38268	7.11074		1.55833	1.55833		1.17283	1.17283		0.817902	-1.22264		0.952638	-1.04972		1.07177	1.07177		1.81504	1.81504		1.31951	1.31951
1373001_at	Chchd4: coiled-coil-helix-coiled-coil-helix domain containing 4	AA817990	312559	Rn.16427.1	6.62	P	6.42	A	6.48	A	6.98	P	6.12	A	6.01	P	98.36	85.6274	89.2636	126.238	69.551	64.4452		1.1487	1.1487		0.959264	-1.04247		0.779165	-1.28343		1.23114	1.23114		1.38511	1.38511		1.81504	1.81504		1.07923	1.07923
1395632_at	Rn.40644.1	AI715532		Rn.40644.1	6.96	P	6.48	P	6.52	P	7.52	P	6.66	P	6.56	P	124.5	89.2636	91.7731	183.546	101.125	94.3532		1.39474	1.39474		0.972655	-1.02811		0.678302	-1.47427		0.882703	-1.13288		0.972655	-1.02811		1.81504	1.81504		1.07177	1.07177
1383830_a_at	Osbpl1a: oxysterol binding protein-like 1A	AI070135	259221	Rn.19665.1	9.14	P	7.6	P	7.81	P	8.79	P	7.93	P	7.86	P	564.175	194.012	224.411	442.643	243.875	232.325		2.90795	2.90795		0.864537	-1.15669		1.27456	1.27456		0.795536	-1.25701		0.965936	-1.03526		1.81504	1.81504		1.04972	1.04972
1399077_at	LOC295241: similar to Metaxin 1, isoform 2	AI411253	295241	Rn.9148.2	7.58	P	7.2	P	7.02	P	7.96	P	7.1	P	7.17	P	191.341	147.033	129.787	249	137.187	144.007		1.30134	1.30134		1.13288	1.13288		0.768438	-1.30134		1.07177	1.07177		0.90125	-1.10957		1.81504	1.81504		0.952638	-1.04972
1393811_at	RGD1561537_predicted: similar to putative repair and recombination helicase RAD26L (predicted)	BF397269	361197	Rn.70770.1	5.7	P	5.68	P	5.46	P	6.83	P	5.97	P	6.11	P	51.9842	51.2685	44.0173	113.772	62.6829	69.0706		1.01396	1.01396		1.16473	1.16473		0.456916	-2.18859		0.817902	-1.22264		0.63728	-1.56917		1.81504	1.81504		0.907519	-1.10191
1373185_at	Ssr2_predicted: signal sequence receptor, beta (predicted)	BE329347	295235	Rn.17458.1	13.23	P	12.1	P	12.17	P	13.28	P	12.42	P	12.62	P	9607.86	4389.98	4608.24	9946.68	5480.15	6295.04		2.18859	2.18859		0.952638	-1.04972		0.965936	-1.03526		0.80107	-1.24833		0.732043	-1.36604		1.81504	1.81504		0.870551	-1.1487
1367776_at	Cdc2a: cell division cycle 2 homolog A (S. pombe)	NM_019296	54237	Rn.6934.1	10.97	P	10.5	P	10.52	P	10.85	P	9.99	P	10.34	P	2005.85	1448.15	1468.37	1845.76	1016.93	1296.13		1.38511	1.38511		0.986233	-1.01396		1.08673	1.08673		1.42405	1.42405		1.13288	1.13288		1.81504	1.81504		0.784584	-1.27456
1380163_at	Sec23ip: SEC23 interacting protein	BI302685	309010	Rn.51166.1	8.44	P	7.88	P	7.88	P	8.69	P	7.83	P	8.18	P	347.291	235.568	235.568	413.001	227.544	290.018		1.47427	1.47427		1	1		0.840896	-1.18921		1.03526	1.03526		0.812252	-1.23114		1.81504	1.81504		0.784584	-1.27456
1368125_at	Slc12a4: solute carrier family 12, member 4	NM_019229	29501	Rn.32091.1	3.85	P	3.44	P	3.86	P	4.4	P	3.54	P	4.03	P	14.42	10.8528	14.5203	21.1121	11.6318	16.3362		1.32869	1.32869		0.747425	-1.33793		0.68302	-1.46409		0.933033	-1.07177		0.888843	-1.12506		1.81504	1.81504		0.712025	-1.40444
1383113_at	Transcribed locus	AW523077		Rn.25304.1	6.95	P	6.33	P	6.32	P	6.8	P	5.94	P	6.44	P	123.64	80.4489	79.8932	111.43	61.3929	86.8227		1.53688	1.53688		1.00696	1.00696		1.10957	1.10957		1.31039	1.31039		0.920188	-1.08673		1.81504	1.81504		0.707107	-1.41421
1389491_at	Transcribed locus	BE102814		Rn.22391.1	5.36	P	5.3	P	5.07	P	5.64	P	4.78	P	5.57	P	41.0696	39.3966	33.5909	49.8665	27.4741	47.5048		1.04247	1.04247		1.17283	1.17283		0.823591	-1.21419		1.43396	1.43396		0.707107	-1.41421		1.81504	1.81504		0.578344	-1.72907
1393678_at	RGD1308297: similar to CG10084-PA	BI275975	306137	Rn.28431.2	6.74	P	5.47	P	6.01	P	6.18	P	5.32	P	5.64	P	106.891	44.3235	64.4452	72.5046	39.9466	49.8665		2.41162	2.41162		0.687771	-1.45397		1.47427	1.47427		1.10957	1.10957		1.29235	1.29235		1.81504	1.81504		0.80107	-1.24833
1370291_at	Pdlim3: PDZ and LIM domain 3	AF002281	114108	Rn.13361.1	7.87	P	8.44	P	8.39	P	7.98	P	7.12	P	7.53	P	233.941	347.291	335.461	252.476	139.102	184.823		0.673617	-1.48452		1.03526	1.03526		0.926588	-1.07923		2.49666	2.49666		1.81504	1.81504		1.81504	1.81504		0.752623	-1.32869
1377060_at	Mccc2: methylcrotonoyl-Coenzyme A carboxylase 2 (beta)	AI410674	361884	Rn.43002.1	10.35	P	9.28	P	9.23	P	10.26	P	9.4	P	9.83	P	1305.15	621.668	600.491	1226.22	675.588	910.175		2.09943	2.09943		1.03526	1.03526		1.06437	1.06437		0.920188	-1.08673		0.659754	-1.51572		1.81504	1.81504		0.742262	-1.34723
1397958_at	Transcribed locus	BE111695		Rn.15124.1	2.75	A	2.9	A	3.11	A	3.61	A	2.75	A	2.77	A	6.72717	7.46426	8.63383	12.2101	6.72717	6.82108		0.90125	-1.10957		0.864537	-1.15669		0.550953	-1.81504		1.10957	1.10957		1.26576	1.26576		1.81504	1.81504		0.986233	-1.01396
1373601_at	Rn.34651.1	BI295167		Rn.34651.1	5.51	P	4.99	P	4.96	P	5.6	P	4.74	P	4.91	P	45.5696	31.779	31.125	48.5029	26.7228	30.0647		1.43396	1.43396		1.02101	1.02101		0.939523	-1.06437		1.18921	1.18921		1.03526	1.03526		1.81504	1.81504		0.888843	-1.12506
1383629_a_at	LOC686263: similar to RNA-binding region (RNP1, RRM) containing 3	BI289966	686263	Rn.17587.1	12.32	P	11.08	P	11.44	P	11.92	P	11.06	P	11.17	P	5113.16	2164.77	2778.33	3875.05	2134.97	2304.12		2.36199	2.36199		0.779165	-1.28343		1.31951	1.31951		1.01396	1.01396		1.20581	1.20581		1.81504	1.81504		0.926588	-1.07923
1373090_at	Ssr1: signal sequence receptor, alpha	AI230697	361233	Rn.25091.1	11.87	P	10.81	P	11.02	P	11.83	P	10.97	P	11.09	P	3743.05	1795.29	2076.59	3640.7	2005.85	2179.83		2.08493	2.08493		0.864537	-1.15669		1.02811	1.02811		0.895025	-1.11729		0.952638	-1.04972		1.81504	1.81504		0.920188	-1.08673
1382653_at	Transcribed locus	AI136405		Rn.27121.1	7.31	P	6.79	P	6.95	P	7.68	P	6.82	P	6.96	P	158.683	110.661	123.64	205.074	112.986	124.5		1.43396	1.43396		0.895025	-1.11729		0.773782	-1.29235		0.97942	-1.02101		0.993092	-1.00696		1.81504	1.81504		0.907519	-1.10191
1379592_at	RGD1565889_predicted: similar to citrin (predicted)	AI045151	362322	Rn.16130.1	7.5	P	6.6	P	6.64	P	7.35	P	6.49	P	6.78	P	181.019	97.0059	99.7331	163.144	89.8845	109.896		1.86607	1.86607		0.972655	-1.02811		1.10957	1.10957		1.07923	1.07923		0.907519	-1.10191		1.81504	1.81504		0.817902	-1.22264
1389883_at	RGD1563224_predicted: similar to 4930438D12Rik protein (predicted)	BF284719	500874	Rn.7349.1	8.53	P	8.42	P	8.19	P	8.44	P	7.58	P	8.12	P	369.646	342.509	292.036	347.291	191.341	278.204		1.07923	1.07923		1.17283	1.17283		1.06437	1.06437		1.79005	1.79005		1.04972	1.04972		1.81504	1.81504		0.687771	-1.45397
1389711_at	Rn.17809.1	AI012120		Rn.17809.1	5.92	P	5.56	P	5.44	A	6.09	P	5.23	A	5.3	A	60.5477	47.1766	43.4113	68.1197	37.5307	39.3966		1.28343	1.28343		1.08673	1.08673		0.888843	-1.12506		1.25701	1.25701		1.10191	1.10191		1.81504	1.81504		0.952638	-1.04972
1384526_at	Tex15_predicted: testis expressed gene 15 (predicted)	BF419582	290803	Rn.46623.1	8.23	P	7.94	P	7.97	P	8.7	P	7.84	P	9.2	P	300.246	245.572	250.732	415.873	229.126	588.134		1.22264	1.22264		0.97942	-1.02101		0.721965	-1.38511		1.07177	1.07177		0.426317	-2.34567		1.81504	1.81504		0.389582	-2.56685
1374686_at	Slc30a7: solute carrier family 30 (zinc transporter), member 7	BF283406	310801	Rn.13067.1	9.34	P	8.34	P	8.81	P	9.63	P	8.78	P	9.04	P	648.067	324.034	448.822	792.353	439.586	526.394		2	2		0.721965	-1.38511		0.817902	-1.22264		0.737135	-1.3566		0.852635	-1.17283		1.8025	1.8025		0.835088	-1.19748
1374478_at	RGD1305347_predicted: similar to RIKEN cDNA 2610528J11 (predicted)	AA819329	362576	Rn.1992.1	8.99	P	8.07	P	7.84	P	9.13	P	8.28	P	8.19	P	508.463	268.727	229.126	560.278	310.834	292.036		1.89212	1.89212		1.17283	1.17283		0.907519	-1.10191		0.864537	-1.15669		0.784584	-1.27456		1.8025	1.8025		1.06437	1.06437
1383461_at	RGD1311362: similar to hypothetical protein FLJ10204	AA946382	362914	Rn.8036.1	10.42	P	8.79	P	8.74	P	10.12	P	9.27	P	8.78	P	1370.04	442.643	427.565	1112.82	617.374	439.586		3.09513	3.09513		1.03526	1.03526		1.23114	1.23114		0.716978	-1.39474		0.972655	-1.02811		1.8025	1.8025		1.40444	1.40444
1371542_at	Tuba4a: tubulin, alpha 4A	BI284599	316531	Rn.6673.1	11.4	P	10.49	P	10.38	P	11.79	P	10.94	P	10.69	P	2702.35	1438.15	1332.57	3541.14	1964.57	1652		1.87905	1.87905		1.07923	1.07923		0.76313	-1.31039		0.732043	-1.36604		0.806642	-1.23971		1.8025	1.8025		1.18921	1.18921
1378205_at	Transcribed locus	AI228481		Rn.24331.1	6.67	P	5.96	P	5.58	P	6.69	P	5.84	P	5.71	P	101.829	62.2499	47.8352	103.25	57.2816	52.3457		1.6358	1.6358		1.30134	1.30134		0.986233	-1.01396		1.08673	1.08673		0.913831	-1.09429		1.8025	1.8025		1.09429	1.09429
1372619_at	Mrpl49: mitochondrial ribosomal protein L49	AI172185	309176	Rn.22268.1	8.76	P	7.8	P	8.02	P	8.58	P	7.73	P	7.65	P	433.534	222.861	259.574	382.681	212.306	200.854		1.94531	1.94531		0.858565	-1.16473		1.13288	1.13288		1.04972	1.04972		1.29235	1.29235		1.8025	1.8025		1.05702	1.05702
1378592_at	Trim59_predicted: tripartite motif-containing 59 (predicted)	BF396210	365813	Rn.40738.1	10.19	P	8.99	P	9.46	P	9.38	P	8.53	P	8.9	P	1168.14	508.463	704.277	666.287	369.646	477.713		2.2974	2.2974		0.721965	-1.38511		1.75321	1.75321		1.37554	1.37554		1.47427	1.47427		1.8025	1.8025		0.773782	-1.29235
1379483_at	Bhlhb2: Basic helix-loop-helix domain containing, class B2	AI548256	79431	Rn.21542.1	7.66	P	7.04	P	7.71	P	7.36	P	6.51	P	5.93	P	202.251	131.599	209.383	164.279	91.1392	60.9688		1.53688	1.53688		0.628507	-1.59107		1.23114	1.23114		1.44393	1.44393		3.43426	3.43426		1.8025	1.8025		1.49485	1.49485
1371497_at	Asb6: ankyrin repeat and SOCS box-containing protein 6	BF393085	296627	Rn.34544.1	6.72	P	6.38	P	5.91	A	6.62	P	5.77	A	6.07	P	105.42	83.2859	60.1295	98.36	54.5686	67.1819		1.26576	1.26576		1.38511	1.38511		1.07177	1.07177		1.52626	1.52626		0.895025	-1.11729		1.8025	1.8025		0.812252	-1.23114
1397222_at	Transcribed locus	AW528473		Rn.48210.1	3.69	A	4.2	P	3.23	A	6.07	P	5.22	P	5	P	12.9063	18.3792	9.38268	67.1819	37.2715	32		0.702222	-1.42405		1.95884	1.95884		0.192109	-5.20537		0.493116	-2.02792		0.293209	-3.41054		1.8025	1.8025		1.16473	1.16473
1378345_at	Transcribed locus	BF389196		Rn.19163.1	4.41	P	3.69	P	3.7	P	4.75	P	3.9	P	4.02	P	21.259	12.9063	12.996	26.9087	14.9285	16.2234		1.64718	1.64718		0.993092	-1.00696		0.790041	-1.26576		0.864537	-1.15669		0.80107	-1.24833		1.8025	1.8025		0.920188	-1.08673
1399056_at	LOC365592: similar to CG10585-PA	AI716436	365592	Rn.20063.1	6.45	P	5.83	P	5.82	P	6.58	P	5.73	A	5.87	P	87.4266	56.8859	56.493	95.6704	53.0765	58.4852		1.53688	1.53688		1.00696	1.00696		0.913831	-1.09429		1.07177	1.07177		0.965936	-1.03526		1.8025	1.8025		0.907519	-1.10191
1391399_at	Transcribed locus	AW524037		Rn.43762.1	6.4	P	5.57	A	5.44	A	6.31	P	5.46	A	5.54	A	84.4485	47.5048	43.4113	79.3413	44.0173	46.5271		1.77769	1.77769		1.09429	1.09429		1.06437	1.06437		1.07923	1.07923		0.933033	-1.07177		1.8025	1.8025		0.946058	-1.05702
1383768_at	Elavl2: ELAV (embryonic lethal, abnormal vision, Drosophila)-like 2 (Hu antigen B)	BF563441	286973	Rn.12662.1	3.13	P	3.73	P	3.59	P	3.87	P	3.02	P	3.31	P	8.75435	13.2691	12.042	14.6213	8.11168	9.91766		0.659754	-1.51572		1.10191	1.10191		0.598739	-1.67018		1.6358	1.6358		1.21419	1.21419		1.8025	1.8025		0.817902	-1.22264
1396921_at	Transcribed locus	AI555158		Rn.38794.1	2.75	A	2.69	A	2.65	A	3.6	P	2.75	A	2.71	A	6.72717	6.45313	6.27667	12.1257	6.72717	6.54322		1.04247	1.04247		1.02811	1.02811		0.554785	-1.8025		0.959264	-1.04247		0.959264	-1.04247		1.8025	1.8025		1.02811	1.02811
1384237_at	LOC680424: Similar to Peroxisome assembly protein 10 (Peroxin-10) (Peroxisome biogenesis factor 10) (RING finger protein 69)	BF420822	680424	Rn.111.1	4.94	P	4.66	A	4.62	P	5.34	P	4.49	A	4.5	P	30.6965	25.2813	24.59	40.5042	22.4711	22.6274		1.21419	1.21419		1.02811	1.02811		0.757858	-1.31951		1.12506	1.12506		1.08673	1.08673		1.8025	1.8025		0.993092	-1.00696
1392097_at	Transcribed locus	BF402566		Rn.62692.1	4.68	P	3.76	P	3.69	P	5.3	P	4.45	P	3.81	P	25.6342	13.5479	12.9063	39.3966	21.8566	14.0257		1.89212	1.89212		1.04972	1.04972		0.650671	-1.53688		0.619854	-1.61328		0.920188	-1.08673		1.8025	1.8025		1.55833	1.55833
1374460_at	Cops7a_predicted: COP9 (constitutive photomorphogenic) homolog, subunit 7a (Arabidopsis thaliana) (predicted)	BM386508	312710	Rn.1921.2	8.2	P	7.58	P	7.57	P	8.7	P	7.85	P	7.71	P	294.067	191.341	190.019	415.873	230.72	209.383		1.53688	1.53688		1.00696	1.00696		0.707107	-1.41421		0.82932	-1.20581		0.907519	-1.10191		1.8025	1.8025		1.10191	1.10191
1368649_at	Dkc1: dyskeratosis congenita 1, dyskerin	NM_133419	170944	Rn.4223.1	8.76	P	8.64	P	8.19	P	9.49	P	8.64	P	8.51	P	433.534	398.932	292.036	719.076	398.932	364.557		1.08673	1.08673		1.36604	1.36604		0.602904	-1.65864		1	1		0.80107	-1.24833		1.8025	1.8025		1.09429	1.09429
1373631_at	Rap1ga1: RAP1, GTPase activating protein 1	BF284067	313644	Rn.18036.1	11.15	P	9.69	P	9.45	P	11.23	P	10.38	P	10.36	P	2272.4	826.001	699.413	2401.97	1332.57	1314.23		2.75108	2.75108		1.18099	1.18099		0.946058	-1.05702		0.619854	-1.61328		0.532185	-1.87905		1.8025	1.8025		1.01396	1.01396
1388829_at	LOC361399: similar to autoantigen	AA946348	361399	Rn.7402.1	9.04	P	8.56	P	8.26	P	9.53	P	8.68	P	8.76	P	526.394	377.413	306.555	739.292	410.148	433.534		1.39474	1.39474		1.23114	1.23114		0.712025	-1.40444		0.920188	-1.08673		0.707107	-1.41421		1.8025	1.8025		0.946058	-1.05702
1388655_at	Ssna1_predicted: Sjogren's syndrome nuclear autoantigen 1 (predicted)	AW252465	311802	Rn.15081.1	8.55	P	8.23	P	8.31	P	8.95	P	8.1	P	8.3	P	374.806	300.246	317.365	494.559	274.374	315.173		1.24833	1.24833		0.946058	-1.05702		0.757858	-1.31951		1.09429	1.09429		1.00696	1.00696		1.8025	1.8025		0.870551	-1.1487
1383962_at	Siva_predicted: Cd27 binding protein (Hindu God of destruction) (predicted)	BI275530	362791	Rn.23843.1	9.87	P	9.7	P	9.58	P	9.9	P	9.05	P	9.4	P	935.763	831.746	765.363	955.426	530.056	675.588		1.12506	1.12506		1.08673	1.08673		0.97942	-1.02101		1.56917	1.56917		1.13288	1.13288		1.8025	1.8025		0.784584	-1.27456
1374740_at	LOC684626 /// LOC688966: similar to K11B4.2	BF408740	684626 /// 688966	Rn.41529.1	4.94	A	5.29	A	5.13	A	5.33	A	4.48	A	4.87	A	30.6965	39.1245	35.0174	40.2244	22.3159	29.2426		0.784584	-1.27456		1.11729	1.11729		0.76313	-1.31039		1.75321	1.75321		1.19748	1.19748		1.8025	1.8025		0.76313	-1.31039
1376670_at	Yipf2: Yip1 domain family, member 2	AW434026	363027	Rn.25005.1	8.44	P	7.77	P	7.58	P	8.73	P	7.88	P	8.27	P	347.291	218.275	191.341	424.612	235.568	308.687		1.59107	1.59107		1.14076	1.14076		0.817902	-1.22264		0.926588	-1.07923		0.619854	-1.61328		1.8025	1.8025		0.76313	-1.31039
1385043_at	RGD1565362_predicted: similar to channel-interacting PDZ domain protein isoform 1 (predicted)	AA924649	313382	Rn.32617.2	7.46	P	6.9	P	7.09	P	7.8	P	6.95	P	7.45	P	176.069	119.428	136.239	222.861	123.64	174.853		1.47427	1.47427		0.876606	-1.14076		0.790041	-1.26576		0.965936	-1.03526		0.779165	-1.28343		1.8025	1.8025		0.707107	-1.41421
1383986_at	Tpm3: tropomyosin 3, gamma	AI071098	117557	Rn.20081.1	11.43	P	11.3	P	11.39	P	11.73	P	10.88	P	10.81	P	2759.13	2521.38	2683.69	3396.89	1884.54	1795.29		1.09429	1.09429		0.939523	-1.06437		0.812252	-1.23114		1.33793	1.33793		1.49485	1.49485		1.8025	1.8025		1.04972	1.04972
1382965_at	Transcribed locus	AA996630		Rn.12347.1	5.29	P	4.57	A	4.61	A	5.42	P	4.57	A	4.59	A	39.1245	23.7524	24.4201	42.8137	23.7524	24.0839		1.64718	1.64718		0.972655	-1.02811		0.913831	-1.09429		1	1		1.01396	1.01396		1.8025	1.8025		0.986233	-1.01396
1374141_at	RGD1310800_predicted: similar to RIKEN cDNA F730014I05 (predicted)	BG372419	362269	Rn.40993.1	4.68	P	4.53	P	4.77	P	5.42	P	4.57	P	4.84	P	25.6342	23.1029	27.2843	42.8137	23.7524	28.6408		1.10957	1.10957		0.846745	-1.18099		0.598739	-1.67018		0.972655	-1.02811		0.952638	-1.04972		1.8025	1.8025		0.82932	-1.20581
1377175_at	Transcribed locus	BF408588		Rn.19499.1	6.76	P	6.35	P	6.43	P	7.05	P	6.2	P	6.5	P	108.383	81.5719	86.2229	132.514	73.5167	90.5097		1.32869	1.32869		0.946058	-1.05702		0.817902	-1.22264		1.10957	1.10957		0.952638	-1.04972		1.8025	1.8025		0.812252	-1.23114
1379469_at	Tbl1x_predicted: transducin (beta)-like 1 X-linked (predicted)	AA955760	302711	Rn.23112.1	6.06	A	7.71	A	5.61	A	8.59	P	7.74	A	8.46	P	66.7178	209.383	48.8403	385.343	213.783	352.139		0.31864	-3.13834		4.28709	4.28709		0.173139	-5.77572		0.97942	-1.02101		0.138696	-7.21		1.8025	1.8025		0.607097	-1.64718
1387408_at	Siah2: seven in absentia 2	NM_134457	140593	Rn.29192.1	6.18	P	5.26	P	4.97	P	6.09	P	5.24	P	5.55	P	72.5046	38.3193	31.3414	68.1197	37.7918	46.8507		1.89212	1.89212		1.22264	1.22264		1.06437	1.06437		1.01396	1.01396		0.668964	-1.49485		1.8025	1.8025		0.806642	-1.23971
1375842_at	LOC688972: similar to Glycophorin	AI177505	688972	Rn.6717.1	9.25	P	8.56	P	7.53	P	9.38	P	8.54	P	9.25	P	608.874	377.413	184.823	666.287	372.217	608.874		1.61328	1.61328		2.04202	2.04202		0.913831	-1.09429		1.01396	1.01396		0.303549	-3.29436		1.79005	1.79005		0.61132	-1.6358
1368177_at	Acsl3: acyl-CoA synthetase long-chain family member 3	NM_057107	114024	Rn.54820.1	8.2	P	8.42	P	8.43	P	8.13	P	7.29	P	7.68	P	294.067	342.509	344.892	280.139	156.498	205.074		0.858565	-1.16473		0.993092	-1.00696		1.04972	1.04972		2.18859	2.18859		1.68179	1.68179		1.79005	1.79005		0.76313	-1.31039
1393547_at	RGD1560399_predicted: similar to hypothetical protein C630023L15 (predicted)	BE101549	498726	Rn.50072.1	5.82	P	5.06	P	3.66	P	7.23	P	6.39	P	6.82	P	56.493	33.3589	12.6407	150.123	83.8652	112.986		1.69349	1.69349		2.63902	2.63902		0.376312	-2.65737		0.397768	-2.51403		0.111878	-8.9383		1.79005	1.79005		0.742262	-1.34723
1382145_at	Slc7a4_predicted: solute carrier family 7 (cationic amino acid transporter, y+ system), member 4 (predicted)	AW531444	303787	Rn.47708.1	4.62	A	4.44	A	4.43	A	5.36	P	4.52	A	4.55	A	24.59	21.7057	21.5557	41.0696	22.9433	23.4254		1.13288	1.13288		1.00696	1.00696		0.598739	-1.67018		0.946058	-1.05702		0.920188	-1.08673		1.79005	1.79005		0.97942	-1.02101
1374898_at	RGD1311422_predicted: similar to CG8841-PA (predicted)	AW527473	287822	Rn.47526.1	9.81	P	9.17	P	8.8	P	10.45	P	9.61	P	9.78	P	897.644	576.03	445.722	1398.83	781.445	879.171		1.55833	1.55833		1.29235	1.29235		0.641713	-1.55833		0.737135	-1.3566		0.50698	-1.97247		1.79005	1.79005		0.888843	-1.12506
1382348_at	Dhodh: dihydroorotate dehydrogenase	AI230216	65156	Rn.23690.1	6.81	P	6.39	P	6.23	P	7.06	P	6.22	P	6.52	P	112.206	83.8652	75.0614	133.436	74.5429	91.7731		1.33793	1.33793		1.11729	1.11729		0.840896	-1.18921		1.12506	1.12506		0.817902	-1.22264		1.79005	1.79005		0.812252	-1.23114
1394732_at	Rn.55738.1	BF289237		Rn.55738.1	2.97	P	2.9	P	2.93	P	3.81	P	2.97	P	2.9	P	7.83536	7.46426	7.6211	14.0257	7.83536	7.46426		1.04972	1.04972		0.97942	-1.02101		0.558644	-1.79005		0.952638	-1.04972		1.02101	1.02101		1.79005	1.79005		1.04972	1.04972
1393740_at	Cnksr1: connector enhancer of kinase suppressor of Ras 1	BI294230	298545	Rn.79548.1	3.97	P	2.99	P	3.12	P	3.94	P	3.1	P	3.04	P	15.6707	7.94474	8.69388	15.3482	8.57419	8.22491		1.97247	1.97247		0.913831	-1.09429		1.02101	1.02101		0.926588	-1.07923		1.05702	1.05702		1.79005	1.79005		1.04247	1.04247
1379670_at	Sgol2_predicted: shugoshin-like 2 (S. pombe) (predicted)	BF289778	316425	Rn.55827.1	2.97	A	2.75	A	2.74	A	3.66	A	2.82	A	2.77	A	7.83536	6.72717	6.6807	12.6407	7.06162	6.82108		1.16473	1.16473		1.00696	1.00696		0.619854	-1.61328		0.952638	-1.04972		0.97942	-1.02101		1.79005	1.79005		1.03526	1.03526
1374341_at	Thap7: THAP domain containing 7	AI237866	287944	Rn.25455.1	7.96	P	7.17	P	7.23	P	8.36	P	7.52	P	7.51	P	249	144.007	150.123	328.557	183.546	182.278		1.72907	1.72907		0.959264	-1.04247		0.757858	-1.31951		0.784584	-1.27456		0.823591	-1.21419		1.79005	1.79005		1.00696	1.00696
1375701_at	LOC360568: similar to Hypothetical UPF0049 protein ZK1128.2 in chromosome III	BF400575	360568	Rn.63360.1	7.84	P	7.07	P	7.3	P	8.19	P	7.35	P	7.43	P	229.126	134.364	157.586	292.036	163.144	172.446		1.70527	1.70527		0.852635	-1.17283		0.784584	-1.27456		0.823591	-1.21419		0.913831	-1.09429		1.79005	1.79005		0.946058	-1.05702
1372033_at	Isoc2b: isochorismatase domain containing 2b	BM385414	361501	Rn.3411.1	8.52	P	7.7	P	7.6	P	8.57	P	7.73	P	7.89	P	367.093	207.937	194.012	380.038	212.306	237.207		1.76541	1.76541		1.07177	1.07177		0.965936	-1.03526		0.97942	-1.02101		0.817902	-1.22264		1.79005	1.79005		0.895025	-1.11729
1384068_at	Ckap2_predicted: cytoskeleton associated protein 2 (predicted)	BI295150	306575	Rn.50526.1	7.79	P	7.25	P	7.35	P	7.54	P	6.7	P	6.94	P	221.322	152.219	163.144	186.108	103.968	122.786		1.45397	1.45397		0.933033	-1.07177		1.18921	1.18921		1.46409	1.46409		1.32869	1.32869		1.79005	1.79005		0.846745	-1.18099
1376050_at	Taf5_predicted: TAF5 RNA polymerase II, TATA box binding protein (TBP)-associated factor (predicted)	AI177663	294018	Rn.15277.1	6.57	P	6.31	P	6.41	P	6.64	P	5.8	P	6.24	P	95.0095	79.3413	85.0359	99.7331	55.7152	75.5835		1.19748	1.19748		0.933033	-1.07177		0.952638	-1.04972		1.42405	1.42405		1.12506	1.12506		1.79005	1.79005		0.737135	-1.3566
1377022_at	LOC360713 /// RGD1308084: similar to hypothetical protein FLJ11342 /// similar to pleckstrin homology-like domain, family B, member 2	BF395328	303953 /// 360713	Rn.12886.1	7.79	P	7.28	P	7.21	P	7.73	P	6.89	P	7.37	P	221.322	155.417	148.056	212.306	118.603	165.421		1.42405	1.42405		1.04972	1.04972		1.04247	1.04247		1.31039	1.31039		0.895025	-1.11729		1.79005	1.79005		0.716978	-1.39474
1377338_at	Rad1_predicted: RAD1 homolog (S. pombe) (predicted)	BF395193	294800	Rn.27018.1	7.97	P	7.82	P	8.06	P	7.89	P	7.05	P	8.05	P	250.732	225.972	266.871	237.207	132.514	265.028		1.10957	1.10957		0.846745	-1.18099		1.05702	1.05702		1.70527	1.70527		1.00696	1.00696		1.79005	1.79005		0.5	-2
1376201_at	LOC360568: similar to Hypothetical UPF0049 protein ZK1128.2 in chromosome III	AI070397	360568	Rn.20000.1	7.91	P	7.24	P	7.14	P	7.98	P	7.14	P	7.03	P	240.518	151.167	141.044	252.476	141.044	130.69		1.59107	1.59107		1.07177	1.07177		0.952638	-1.04972		1.07177	1.07177		1.07923	1.07923		1.79005	1.79005		1.07923	1.07923
1376486_at	Sh3glb2: SH3-domain GRB2-like endophilin B2	BG381092	311848	Rn.26881.1	5.76	P	5.7	P	5.53	P	6.51	P	5.67	P	6.03	P	54.1917	51.9842	46.2057	91.1392	50.9143	65.3448		1.04247	1.04247		1.12506	1.12506		0.594604	-1.68179		1.02101	1.02101		0.707107	-1.41421		1.79005	1.79005		0.779165	-1.28343
1367786_at	Psmb8: proteosome (prosome, macropain) subunit, beta type 8	NM_080767	24968	Rn.29244.1	5.87	P	7.07	P	7.2	P	6.43	P	5.59	A	5.97	P	58.4852	134.364	147.033	86.2229	48.1679	62.6829		0.435275	-2.2974		0.913831	-1.09429		0.678302	-1.47427		2.78949	2.78949		2.34567	2.34567		1.79005	1.79005		0.768438	-1.30134
1382956_at	LOC361016: similar to RIKEN cDNA 4933406L09	AA943750	361016	Rn.7631.1	4.16	P	3.71	P	3.64	P	4.47	P	3.63	P	3.62	A	17.8766	13.0864	12.4666	22.1618	12.3805	12.295		1.36604	1.36604		1.04972	1.04972		0.806642	-1.23971		1.05702	1.05702		1.01396	1.01396		1.79005	1.79005		1.00696	1.00696
1395393_at	Transcribed locus	BG671174		Rn.28117.1	5.47	P	5.08	P	5.29	P	5.58	P	4.74	P	5.2	P	44.3235	33.8246	39.1245	47.8352	26.7228	36.7583		1.31039	1.31039		0.864537	-1.15669		0.926588	-1.07923		1.26576	1.26576		1.06437	1.06437		1.79005	1.79005		0.726986	-1.37554
1386864_at	Pgam1: phosphoglycerate mutase 1	NM_053290	24642	Rn.1383.1	13.39	P	12.82	P	12.84	P	13.66	P	12.82	P	12.78	P	10734.7	7231.1	7332.05	12944	7231.1	7033.37		1.48452	1.48452		0.986233	-1.01396		0.82932	-1.20581		1	1		1.04247	1.04247		1.79005	1.79005		1.02811	1.02811
1372769_at	LOC498225: similar to ligatin	AI105290	498225	Rn.7911.1	10.1	P	9.4	P	9.2	P	10.34	P	9.5	P	9.64	P	1097.5	675.588	588.134	1296.13	724.077	797.865		1.6245	1.6245		1.1487	1.1487		0.846745	-1.18099		0.933033	-1.07177		0.737135	-1.3566		1.79005	1.79005		0.907519	-1.10191
1372427_at	Raver1h: RAVER1 homolog (human)	AI170542	298705	Rn.7806.1	5.99	P	5.77	P	5.3	A	6.89	P	6.05	P	6.21	P	63.5579	54.5686	39.3966	118.603	66.257	74.028		1.16473	1.16473		1.38511	1.38511		0.535887	-1.86607		0.823591	-1.21419		0.532185	-1.87905		1.79005	1.79005		0.895025	-1.11729
1378253_at	Transcribed locus	AI555294		Rn.39271.1	7.95	P	7.11	P	7.64	P	8.45	P	7.61	P	7.82	P	247.28	138.141	199.466	349.706	195.361	225.972		1.79005	1.79005		0.692555	-1.44393		0.707107	-1.41421		0.707107	-1.41421		0.882703	-1.13288		1.79005	1.79005		0.864537	-1.15669
1373094_at	Gtf2h1_predicted: general transcription factor II H, polypeptide 1 (predicted)	AW917124	361580	Rn.2235.1	8.5	P	8.33	P	8.43	P	8.7	P	7.86	P	8.05	P	362.039	321.795	344.892	415.873	232.325	265.028		1.12506	1.12506		0.933033	-1.07177		0.870551	-1.1487		1.38511	1.38511		1.30134	1.30134		1.79005	1.79005		0.876606	-1.14076
1370813_at	Gstm5: glutathione S-transferase, mu 5	U86635	64352	Rn.9158.1	9.34	P	9.28	P	9.17	P	9.16	P	8.32	P	8.76	P	648.067	621.668	576.03	572.051	319.573	433.534		1.04247	1.04247		1.07923	1.07923		1.13288	1.13288		1.94531	1.94531		1.32869	1.32869		1.79005	1.79005		0.737135	-1.3566
1368494_at	S100a8: S100 calcium binding protein A8 (calgranulin A)	NM_053822	116547	Rn.31839.1	10.97	P	11.5	P	10.82	P	11.63	P	10.8	P	10.66	P	2005.85	2896.31	1807.78	3169.41	1782.89	1618		0.692555	-1.44393		1.60214	1.60214		0.632878	-1.58008		1.6245	1.6245		1.11729	1.11729		1.77769	1.77769		1.10191	1.10191
1388300_at	Mgst3_predicted: microsomal glutathione S-transferase 3 (predicted)	AA892234	289197	Rn.1916.1	10.88	P	10.4	P	10.41	P	10.67	P	9.84	P	9.88	P	1884.54	1351.18	1360.57	1629.26	916.506	942.272		1.39474	1.39474		0.993092	-1.00696		1.15669	1.15669		1.47427	1.47427		1.44393	1.44393		1.77769	1.77769		0.972655	-1.02811
1373897_at	Lmnb1: Lamin B1	AI103106	116685	Rn.13118.1	10.73	P	10.45	P	10.42	P	11.19	P	10.36	P	10.4	P	1698.45	1398.83	1370.04	2336.28	1314.23	1351.18		1.21419	1.21419		1.02101	1.02101		0.726986	-1.37554		1.06437	1.06437		1.01396	1.01396		1.77769	1.77769		0.972655	-1.02811
1375709_at	Sipa1: signal-induced proliferation-associated gene 1	BI275966	361710	Rn.24935.1	5.33	A	5.25	A	5.27	A	6.16	A	5.33	A	5.05	A	40.2244	38.0546	38.5859	71.5064	40.2244	33.1285		1.05702	1.05702		0.986233	-1.01396		0.562529	-1.77769		0.946058	-1.05702		1.16473	1.16473		1.77769	1.77769		1.21419	1.21419
1392715_at	Ppargc1b: peroxisome proliferative activated receptor, gamma, coactivator 1 beta	BE113289	291567	Rn.65469.1	2.59	A	2.48	A	2.22	A	4	A	3.17	A	2.54	A	6.02099	5.57897	4.65893	16	9.00047	5.81589		1.07923	1.07923		1.19748	1.19748		0.376312	-2.65737		0.619854	-1.61328		0.80107	-1.24833		1.77769	1.77769		1.54756	1.54756
1374945_at	RGD1359191: GCD14/PCMT domain containing protein RGD1359191	BI281827	314462	Rn.54722.1	7.99	P	7.49	P	7.36	P	8.26	P	7.43	P	7.38	P	254.232	179.769	164.279	306.555	172.446	166.572		1.41421	1.41421		1.09429	1.09429		0.82932	-1.20581		1.04247	1.04247		0.986233	-1.01396		1.77769	1.77769		1.03526	1.03526
1370954_at	P4ha1: procollagen-proline, 2-oxoglutarate 4-dioxygenase (proline 4-hydroxylase), alpha 1 polypeptide	BI274401	64475	Rn.8531.1	10.01	P	9.3	P	9.49	P	9.65	P	8.82	P	8.99	P	1031.12	630.346	719.076	803.414	451.944	508.463		1.6358	1.6358		0.876606	-1.14076		1.28343	1.28343		1.39474	1.39474		1.41421	1.41421		1.77769	1.77769		0.888843	-1.12506
1383173_at	LOC679221: similar to Microtubule-associated protein RP/EB family member 2 (APC-binding protein EB2) (End-binding protein 2) (EB2)	BI281630	679221	Rn.16027.1	9.3	P	9.17	P	8.89	P	9.95	P	9.12	P	9.37	P	630.346	576.03	474.413	989.119	556.408	661.685		1.09429	1.09429		1.21419	1.21419		0.63728	-1.56917		1.03526	1.03526		0.716978	-1.39474		1.77769	1.77769		0.840896	-1.18921
1384828_at	Kif7_predicted: Kinesin family member 7 (predicted)	AI058952	293047	Rn.12452.2	2.78	P	2.52	P	2.55	P	3.31	P	2.48	P	2.78	P	6.86852	5.73582	5.85634	9.91766	5.57897	6.86852		1.19748	1.19748		0.97942	-1.02101		0.692555	-1.44393		1.02811	1.02811		0.852635	-1.17283		1.77769	1.77769		0.812252	-1.23114
1367502_at	Mrpl21_predicted: mitochondrial ribosomal protein L21 (predicted)	BI287857	309140	Rn.22778.1	9.11	P	8.65	P	8.47	P	9.15	P	8.32	P	8.67	P	552.565	401.707	354.588	568.1	319.573	407.315		1.37554	1.37554		1.13288	1.13288		0.972655	-1.02811		1.25701	1.25701		0.870551	-1.1487		1.77769	1.77769		0.784584	-1.27456
1373321_at	Transcribed locus	BE111682		Rn.96.1	9.9	P	9.09	P	9.11	P	10.11	P	9.28	P	9.81	P	955.426	544.958	552.565	1105.13	621.668	897.644		1.75321	1.75321		0.986233	-1.01396		0.864537	-1.15669		0.876606	-1.14076		0.615572	-1.6245		1.77769	1.77769		0.692555	-1.44393
1378814_at	Transcribed locus	BF387902		Rn.64346.1	8.2	P	7.81	P	6.88	P	8.87	P	8.04	P	7.61	P	294.067	224.411	117.784	467.882	263.197	195.361		1.31039	1.31039		1.90528	1.90528		0.628507	-1.59107		0.852635	-1.17283		0.602904	-1.65864		1.77769	1.77769		1.34723	1.34723
1389595_at	Dus2l_predicted: dihydrouridine synthase 2-like, SMM1 homolog (S. cerevisiae) (predicted)	BM386615	291978	Rn.18304.1	7.65	P	7.23	P	6.55	P	7.99	P	7.16	P	6.98	P	200.854	150.123	93.7015	254.232	143.013	126.238		1.33793	1.33793		1.60214	1.60214		0.790041	-1.26576		1.04972	1.04972		0.742262	-1.34723		1.77769	1.77769		1.13288	1.13288
1392359_at	Transcribed locus	BE120205		Rn.49104.1	6.49	P	6.6	P	6.24	P	7.65	P	6.82	P	6.77	P	89.8845	97.0059	75.5835	200.854	112.986	109.137		0.926588	-1.07923		1.28343	1.28343		0.447513	-2.23457		0.858565	-1.16473		0.692555	-1.44393		1.77769	1.77769		1.03526	1.03526
1374560_at	MGC124825: similar to RIKEN cDNA 1190002C06	AI137296	291444	Rn.22764.1	6.65	A	6.5	A	6.01	A	7.47	P	6.64	A	6.69	A	100.427	90.5097	64.4452	177.294	99.7331	103.25		1.10957	1.10957		1.40444	1.40444		0.566442	-1.76541		0.907519	-1.10191		0.624165	-1.60214		1.77769	1.77769		0.965936	-1.03526
1388549_at	Ncoa4_predicted: nuclear receptor coactivator 4 (predicted)	AI228248	619385	Rn.7633.1	12.58	P	12.1	P	12.22	P	12.9	P	12.07	P	12.15	P	6122.9	4389.98	4770.75	7643.41	4299.64	4544.8		1.39474	1.39474		0.920188	-1.08673		0.80107	-1.24833		1.02101	1.02101		1.04972	1.04972		1.77769	1.77769		0.946058	-1.05702
1368079_at	Pdk1: pyruvate dehydrogenase kinase, isoenzyme 1	NM_053826	116551	Rn.11185.1	10.14	P	9.12	P	9.03	P	10.06	P	9.23	P	9.31	P	1128.35	556.408	522.758	1067.48	600.491	634.73		2.02792	2.02792		1.06437	1.06437		1.05702	1.05702		0.926588	-1.07923		0.823591	-1.21419		1.77769	1.77769		0.946058	-1.05702
1371392_at	Gpi: glucose phosphate isomerase	BI283882	292804	Rn.7694.1	11.21	P	10.92	P	10.75	P	11.43	P	10.6	P	10.69	P	2368.9	1937.53	1722.16	2759.13	1552.09	1652		1.22264	1.22264		1.12506	1.12506		0.858565	-1.16473		1.24833	1.24833		1.04247	1.04247		1.77769	1.77769		0.939523	-1.06437
1369728_at	LOC680097 /// LOC684887: similar to germinal histone H4 gene	NM_022686	680097 /// 684887	Rn.44120.1	3.17	A	3.28	P	3.24	P	3.97	P	3.14	A	3.39	P	9.00047	9.71356	9.44794	15.6707	8.81524	10.4831		0.926588	-1.07923		1.02811	1.02811		0.574349	-1.7411		1.10191	1.10191		0.90125	-1.10957		1.77769	1.77769		0.840896	-1.18921
1385166_at	Transcribed locus	BF398185		Rn.75649.1	6.35	P	5.54	P	5.05	P	7.07	P	6.24	P	6.59	P	81.5719	46.5271	33.1285	134.364	75.5835	96.3358		1.75321	1.75321		1.40444	1.40444		0.607097	-1.64718		0.615572	-1.6245		0.343885	-2.90795		1.77769	1.77769		0.784584	-1.27456
1386983_at	Hmbs: hydroxymethylbilane synthase	NM_013168	25709	Rn.11080.1	10.1	P	9.79	P	9.47	P	10.35	P	9.52	P	9.97	P	1097.5	885.286	709.176	1305.15	734.185	1002.93		1.23971	1.23971		1.24833	1.24833		0.840896	-1.18921		1.20581	1.20581		0.707107	-1.41421		1.77769	1.77769		0.732043	-1.36604
1375958_at	LOC686226: similar to TSC22 domain family protein 4 (TSC22-related-inducible leucine zipper protein 2)	BF412297	686226	Rn.20818.1	6.71	A	7.97	P	7.84	P	8.57	P	7.74	A	8.21	P	104.691	250.732	229.126	380.038	213.783	296.112		0.417544	-2.39496		1.09429	1.09429		0.275476	-3.63008		1.17283	1.17283		0.773782	-1.29235		1.77769	1.77769		0.721965	-1.38511
1389734_x_at	RT1-149: RT1-149 protein	BI282965	414784	Rn.40492.2	8.35	P	6.63	P	5.76	P	7.04	P	6.21	P	5.63	P	326.288	99.0442	54.1917	131.599	74.028	49.5221		3.29436	3.29436		1.82766	1.82766		2.47942	2.47942		1.33793	1.33793		1.09429	1.09429		1.77769	1.77769		1.49485	1.49485
AFFX_Rat_GAPDH_M_at	Gapdh: glyceraldehyde-3-phosphate dehydrogenase	AFFX_Rat_GAPDH_M	24383	AFFX_Rat_GAPDH_M	12.43	P	11.79	P	11.92	P	12.48	P	11.65	P	11.52	P	5518.27	3541.14	3875.05	5712.87	3213.66	2936.74		1.55833	1.55833		0.913831	-1.09429		0.965936	-1.03526		1.10191	1.10191		1.31951	1.31951		1.77769	1.77769		1.09429	1.09429
1383740_at	Transcribed locus	AI029740		Rn.16289.2	6.47	P	6.33	P	5.72	P	7.97	P	7.14	P	7.21	P	88.647	80.4489	52.7098	250.732	141.044	148.056		1.10191	1.10191		1.52626	1.52626		0.353553	-2.82843		0.570382	-1.75321		0.356013	-2.80889		1.77769	1.77769		0.952638	-1.04972
1389806_at	Transcribed locus	BF402920		Rn.51515.1	5.66	A	5.39	A	5.28	A	5.89	A	5.06	A	5.39	A	50.5626	41.9326	38.8542	59.3016	33.3589	41.9326		1.20581	1.20581		1.07923	1.07923		0.852635	-1.17283		1.25701	1.25701		0.926588	-1.07923		1.77769	1.77769		0.795536	-1.25701
1370281_at	Fabp5: fatty acid binding protein 5, epidermal	U13253	140868	Rn.5811.1	12.78	P	12.39	P	12.06	P	12.83	P	12	P	11.54	P	7033.37	5367.37	4269.94	7281.4	4096	2977.74		1.31039	1.31039		1.25701	1.25701		0.965936	-1.03526		1.31039	1.31039		1.43396	1.43396		1.77769	1.77769		1.37554	1.37554
1373530_at	Ccne1: cyclin E	AW913890	25729	Rn.15455.1	7.07	P	6.98	P	6.57	P	7.31	P	6.48	P	6.91	P	134.364	126.238	95.0095	158.683	89.2636	120.259		1.06437	1.06437		1.32869	1.32869		0.846745	-1.18099		1.41421	1.41421		0.790041	-1.26576		1.77769	1.77769		0.742262	-1.34723
1375439_at	Wdr18: WD repeat domain 18	BF417010	314617	Rn.23448.1	8.56	P	8.38	P	7.72	P	9.04	P	8.21	P	8.13	P	377.413	333.144	210.839	526.394	296.112	280.139		1.13288	1.13288		1.58008	1.58008		0.716978	-1.39474		1.12506	1.12506		0.752623	-1.32869		1.77769	1.77769		1.05702	1.05702
1372673_at	Transcribed locus	AW433528		Rn.9418.1	7.21	P	6.6	P	6.62	P	7.38	P	6.56	P	6.24	P	148.056	97.0059	98.36	166.572	94.3532	75.5835		1.52626	1.52626		0.986233	-1.01396		0.888843	-1.12506		1.02811	1.02811		1.30134	1.30134		1.76541	1.76541		1.24833	1.24833
1372321_at	Lyl1: lymphoblastic leukemia derived sequence 1	BE111805	304663	Rn.17352.1	6.3	P	6.26	A	6.29	P	7.17	P	6.35	P	6.23	P	78.7932	76.6386	78.249	144.007	81.5719	75.0614		1.02811	1.02811		0.97942	-1.02101		0.547147	-1.82766		0.939523	-1.06437		1.04247	1.04247		1.76541	1.76541		1.08673	1.08673
1388644_at	Mgll: Monoglyceride lipase	AI713204	29254	Rn.40396.1	7.24	P	6.43	P	6.32	P	7.41	P	6.59	P	6.54	P	151.167	86.2229	79.8932	170.072	96.3358	93.0542		1.75321	1.75321		1.07923	1.07923		0.888843	-1.12506		0.895025	-1.11729		0.858565	-1.16473		1.76541	1.76541		1.03526	1.03526
1390860_at	Igf2bp3: insulin-like growth factor 2, binding protein 3	AI230709	312320	Rn.31564.1	6.49	P	5.96	A	5.57	P	6.71	P	5.89	P	6.14	P	89.8845	62.2499	47.5048	104.691	59.3016	70.5219		1.44393	1.44393		1.31039	1.31039		0.858565	-1.16473		1.04972	1.04972		0.673617	-1.48452		1.76541	1.76541		0.840896	-1.18921
1392547_at	MGC105649: hypothetical LOC302884	AI716211	302884	Rn.15927.1	3.49	P	6.01	P	8.17	P	4.17	P	3.35	P	3.19	P	11.2356	64.4452	288.015	18.0009	10.1965	9.12611		0.174343	-5.73582		0.223756	-4.46915		0.624165	-1.60214		6.32033	6.32033		31.5594	31.5594		1.76541	1.76541		1.11729	1.11729
1371065_at	LOC688090 /// RT1-Bb: RT1 class II, locus Bb /// similar to RT1 class II histocompatibility antigen, B-1 beta chain precursor (RT1.B-beta(1))	BM389513	309622 /// 688090	Rn.34895.1	4.19	A	3.42	A	3.43	A	3.89	P	3.07	A	2.95	A	18.2522	10.7034	10.7779	14.8254	8.39773	7.72749		1.70527	1.70527		0.993092	-1.00696		1.23114	1.23114		1.27456	1.27456		1.39474	1.39474		1.76541	1.76541		1.08673	1.08673
1386917_at	Pc: Pyruvate carboxylase	NM_012744	25104	Rn.11094.1	4.18	A	3.95	A	3.22	A	4.42	A	3.6	A	3.56	A	18.1261	15.455	9.31787	21.4068	12.1257	11.7942		1.17283	1.17283		1.65864	1.65864		0.846745	-1.18099		1.27456	1.27456		0.790041	-1.26576		1.76541	1.76541		1.02811	1.02811
1375982_at	RGD1564875_predicted: similar to mKIAA0613 protein (predicted)	BI296037	498587	Rn.25140.1	2.26	A	2.24	A	2.22	A	3.04	P	2.22	A	2.21	A	4.78991	4.72397	4.65893	8.22491	4.65893	4.62675		1.01396	1.01396		1.01396	1.01396		0.582367	-1.71713		1.01396	1.01396		1.00696	1.00696		1.76541	1.76541		1.00696	1.00696
1378985_at	LOC362681: similar to pseudouridylate synthase-like 1	AW533698	362681	Rn.41731.1	5.55	P	5.4	P	5.31	P	6.13	P	5.31	P	5.48	P	46.8507	42.2243	39.6706	70.0348	39.6706	44.6318		1.10957	1.10957		1.06437	1.06437		0.668964	-1.49485		1.06437	1.06437		0.888843	-1.12506		1.76541	1.76541		0.888843	-1.12506
1391216_at	Zfp509_predicted: zinc finger protein 509 (predicted)	BE114482	305428	Rn.38580.1	7.57	P	6.31	P	6.3	P	7.09	P	6.27	P	6.21	P	190.019	79.3413	78.7932	136.239	77.1717	74.028		2.39496	2.39496		1.00696	1.00696		1.39474	1.39474		1.02811	1.02811		1.06437	1.06437		1.76541	1.76541		1.04247	1.04247
1384388_at	Tmed9: transmembrane emp24 protein transport domain containing 9	H34273	361207	Rn.79210.1	11.21	P	10.2	P	10.23	P	11.66	P	10.84	P	10.86	P	2368.9	1176.27	1200.98	3236.01	1833.01	1858.6		2.01391	2.01391		0.97942	-1.02101		0.732043	-1.36604		0.641713	-1.55833		0.646176	-1.54756		1.76541	1.76541		0.986233	-1.01396
1372128_at	Mrps12_predicted: mitochondrial ribosomal protein S12 (predicted)	BI294944	292758	Rn.8526.1	9.96	P	9.71	P	9.56	P	10.44	P	9.62	P	9.82	P	995.999	837.532	754.826	1389.16	786.88	903.888		1.18921	1.18921		1.10957	1.10957		0.716978	-1.39474		1.06437	1.06437		0.835088	-1.19748		1.76541	1.76541		0.870551	-1.1487
1370445_at	Pspla1: phosphatidylserine-specific phospholipase A1	D88666	85311	Rn.10696.1	7.44	P	6.16	P	6.69	P	6.79	P	5.97	P	6.2	P	173.645	71.5064	103.25	110.661	62.6829	73.5167		2.42839	2.42839		0.692555	-1.44393		1.56917	1.56917		1.14076	1.14076		1.40444	1.40444		1.76541	1.76541		0.852635	-1.17283
1368528_at	Mic2l1: MIC2 like 1	NM_134459	171485	Rn.20204.1	10.92	P	10.19	P	10.23	P	11.23	P	10.41	P	10.68	P	1937.53	1168.14	1200.98	2401.97	1360.57	1640.59		1.65864	1.65864		0.972655	-1.02811		0.806642	-1.23971		0.858565	-1.16473		0.732043	-1.36604		1.76541	1.76541		0.82932	-1.20581
1388916_at	Transcribed locus	BE109616		Rn.3821.1	6.56	P	6.35	P	6.46	P	6.93	P	6.11	P	6.51	P	94.3532	81.5719	88.0347	121.938	69.0706	91.1392		1.15669	1.15669		0.926588	-1.07923		0.773782	-1.29235		1.18099	1.18099		0.965936	-1.03526		1.76541	1.76541		0.757858	-1.31951
1371913_at	Tgfbi: transforming growth factor, beta induced	BG379319	116487	Rn.1046.1	8.52	P	9.92	P	10.17	P	9.4	P	8.58	P	9.13	P	367.093	968.763	1152.06	675.588	382.681	560.278		0.378929	-2.63902		0.840896	-1.18921		0.543367	-1.84038		2.53151	2.53151		2.05623	2.05623		1.76541	1.76541		0.68302	-1.46409
1389380_at	LOC687266: similar to Folylpolyglutamate synthase, mitochondrial precursor (Folylpoly-gamma-glutamate synthetase) (FPGS) (Tetrahydrofolate synthase) (Tetrahydrofolylpolyglutamate synthase)	AI012181	687266	Rn.17105.1	6.93	P	6.27	P	6.15	P	7.26	P	6.44	P	6.49	P	121.938	77.1717	71.0124	153.277	86.8227	89.8845		1.58008	1.58008		1.08673	1.08673		0.795536	-1.25701		0.888843	-1.12506		0.790041	-1.26576		1.76541	1.76541		0.965936	-1.03526
1393089_at	LOC690035 /// RGD1311562_predicted: similar to Hypothetical protein KIAA0586 (predicted) /// similar to Protein KIAA0586	BI295973	299123 /// 690035	Rn.45864.1	7.32	P	6.52	P	6.85	P	7.26	P	6.44	P	6.7	P	159.786	91.7731	115.36	153.277	86.8227	103.968		1.7411	1.7411		0.795536	-1.25701		1.04247	1.04247		1.05702	1.05702		1.10957	1.10957		1.76541	1.76541		0.835088	-1.19748
1394392_at	RGD1307696_predicted: similar to dJ881L22.2 (novel protein) (predicted)	BI289554	311617	Rn.45368.1	4.6	A	5.22	A	4.24	A	5.85	P	5.03	P	5.45	P	24.2515	37.2715	18.8959	57.68	32.6724	43.7133		0.650671	-1.53688		1.97247	1.97247		0.420448	-2.37841		1.14076	1.14076		0.432269	-2.31338		1.76541	1.76541		0.747425	-1.33793
1375469_at	Smarca4: SWI/SNF related, matrix associated, actin dependent regulator of chromatin, subfamily a, member 4	BE111847	171379	Rn.23168.1	8.74	P	8.76	P	7.3	P	10.62	P	9.8	P	9.72	P	427.565	433.534	157.586	1573.76	891.444	843.357		0.986233	-1.01396		2.75108	2.75108		0.271684	-3.68075		0.486327	-2.05623		0.186856	-5.35171		1.76541	1.76541		1.05702	1.05702
1389052_at	Ttc13: tetratricopeptide repeat domain 13	BI278584	292095	Rn.24585.1	10.05	P	9.27	P	9.2	P	10.29	P	9.47	P	9.44	P	1060.11	617.374	588.134	1251.98	709.176	694.581		1.71713	1.71713		1.04972	1.04972		0.846745	-1.18099		0.870551	-1.1487		0.846745	-1.18099		1.76541	1.76541		1.02101	1.02101
1380023_at	Transcribed locus	AA997863		Rn.33111.1	4.02	P	3.73	P	3.73	P	4.61	P	3.8	P	3.68	P	16.2234	13.2691	13.2691	24.4201	13.9288	12.8171		1.22264	1.22264		1	1		0.664343	-1.50525		0.952638	-1.04972		1.03526	1.03526		1.75321	1.75321		1.08673	1.08673
1383825_at	Rdx: radixin	AW527313	315655	Rn.49420.1	9.3	P	8.91	P	8.53	P	10.05	P	9.24	P	9.33	P	630.346	481.036	369.646	1060.11	604.668	643.591		1.31039	1.31039		1.30134	1.30134		0.594604	-1.68179		0.795536	-1.25701		0.574349	-1.7411		1.75321	1.75321		0.939523	-1.06437
1371923_at	Aytl2_predicted: acyltransferase like 2 (predicted)	BG380281	361467	Rn.16547.1	6.86	P	6.76	P	6.76	P	7.28	P	6.47	P	6.7	P	116.162	108.383	108.383	155.417	88.647	103.968		1.07177	1.07177		1	1		0.747425	-1.33793		1.22264	1.22264		1.04247	1.04247		1.75321	1.75321		0.852635	-1.17283
1385788_at	Ephb3_predicted: Eph receptor B3 (predicted)	AW534949	287989	Rn.48401.1	7.77	P	7.78	A	7.32	A	8.33	P	7.52	A	7.84	P	218.275	219.793	159.786	321.795	183.546	229.126		0.993092	-1.00696		1.37554	1.37554		0.678302	-1.47427		1.19748	1.19748		0.697372	-1.43396		1.75321	1.75321		0.80107	-1.24833
1373730_at	Transcribed locus	BI282077		Rn.23554.1	7.94	P	7.71	P	7.46	A	8.05	P	7.24	A	7.75	A	245.572	209.383	176.069	265.028	151.167	215.269		1.17283	1.17283		1.18921	1.18921		0.926588	-1.07923		1.38511	1.38511		0.817902	-1.22264		1.75321	1.75321		0.702222	-1.42405
1376744_at	Transcribed locus	BI289572		Rn.14905.1	9.32	P	7.9	P	8.52	P	9.16	P	8.35	P	8.02	P	639.145	238.856	367.093	572.051	326.288	259.574		2.67586	2.67586		0.650671	-1.53688		1.11729	1.11729		0.732043	-1.36604		1.41421	1.41421		1.75321	1.75321		1.25701	1.25701
1378322_at	LOC686505: Similar to APG4-D protein	BM385592	686505	Rn.23085.1	7.15	P	6.8	P	6.57	P	7.36	P	6.55	P	6.6	P	142.025	111.43	95.0095	164.279	93.7015	97.0059		1.27456	1.27456		1.17283	1.17283		0.864537	-1.15669		1.18921	1.18921		0.97942	-1.02101		1.75321	1.75321		0.965936	-1.03526
1378041_at	Abcb8: ATP-binding cassette, sub-family B (MDR/TAP), member 8	BM388756	362302	Rn.79339.1	6.44	P	5.94	P	5.84	P	7.07	P	6.26	P	6.34	P	86.8227	61.3929	57.2816	134.364	76.6386	81.0084		1.41421	1.41421		1.07177	1.07177		0.646176	-1.54756		0.80107	-1.24833		0.707107	-1.41421		1.75321	1.75321		0.946058	-1.05702
1376021_at	Transcribed locus, moderately similar to XP_001112894.1 similar to leucine rich repeat containing 45 [Macaca mulatta]	BM384049		Rn.23110.1	9.2	P	8.81	P	8.66	P	9.5	P	8.69	P	8.87	P	588.134	448.822	404.501	724.077	413.001	467.882		1.31039	1.31039		1.10957	1.10957		0.812252	-1.23114		1.08673	1.08673		0.864537	-1.15669		1.75321	1.75321		0.882703	-1.13288
1372684_at	Smtn: smoothelin	AW435036	289734	Rn.43475.1	8.05	P	7.95	P	7.53	P	8.08	P	7.27	P	7.46	P	265.028	247.28	184.823	270.597	154.343	176.069		1.07177	1.07177		1.33793	1.33793		0.97942	-1.02101		1.60214	1.60214		1.04972	1.04972		1.75321	1.75321		0.876606	-1.14076
1397704_at	Rn.61051.1	BF407449		Rn.61051.1	8.41	P	8.19	P	8.55	P	8.22	P	7.41	P	8.1	P	340.144	292.036	374.806	298.172	170.072	274.374		1.16473	1.16473		0.779165	-1.28343		1.14076	1.14076		1.71713	1.71713		1.36604	1.36604		1.75321	1.75321		0.619854	-1.61328
1372278_at	Transcribed locus	BF404480		Rn.63414.1	3.36	A	3.02	A	2.99	A	3.81	A	3	A	2.91	A	10.2674	8.11168	7.94474	14.0257	8	7.51618		1.26576	1.26576		1.02101	1.02101		0.732043	-1.36604		1.01396	1.01396		1.05702	1.05702		1.75321	1.75321		1.06437	1.06437
1375920_at	RGD1311487: similar to TNF intracellular domain-interacting protein	AI406305	310674	Rn.34402.1	5.46	A	5.72	A	5.58	P	5.84	P	5.03	A	4.67	A	44.0173	52.7098	47.8352	57.2816	32.6724	25.4572		0.835088	-1.19748		1.10191	1.10191		0.768438	-1.30134		1.61328	1.61328		1.87905	1.87905		1.75321	1.75321		1.28343	1.28343
1378847_x_at	RGD1566119_predicted: similar to Histone H2A.x (H2a/x) (predicted)	BI284313	500987	Rn.44700.1	5.27	A	5.21	A	5.19	P	6.1	P	5.29	P	5.25	P	38.5859	37.014	36.5044	68.5935	39.1245	38.0546		1.04247	1.04247		1.01396	1.01396		0.562529	-1.77769		0.946058	-1.05702		0.959264	-1.04247		1.75321	1.75321		1.02811	1.02811
1397633_at	Rn.56657.1	BI286700		Rn.56657.1	4.34	P	4.01	A	3.39	A	4.33	P	3.52	A	3.76	A	20.2521	16.1113	10.4831	20.1122	11.4716	13.5479		1.25701	1.25701		1.53688	1.53688		1.00696	1.00696		1.40444	1.40444		0.773782	-1.29235		1.75321	1.75321		0.846745	-1.18099
1373759_at	Transcribed locus	BF522317		Rn.32994.1	2.44	A	2.5	A	2.87	P	3.26	P	2.45	A	2.52	P	5.42642	5.65685	7.31065	9.57983	5.46416	5.73582		0.959264	-1.04247		0.773782	-1.29235		0.566442	-1.76541		1.03526	1.03526		1.27456	1.27456		1.75321	1.75321		0.952638	-1.04972
1392166_at	Non-coding RNA expressed in the brain, repeat sequence, clone 12	BE099838		Rn.35726.1	13.39	P	11.99	P	11.73	P	13.43	P	12.62	P	12.17	P	10734.7	4067.71	3396.89	11036.5	6295.04	4608.24		2.63902	2.63902		1.19748	1.19748		0.972655	-1.02811		0.646176	-1.54756		0.737135	-1.3566		1.75321	1.75321		1.36604	1.36604
1395223_at	MGC94736: similar to hypothetical protein MGC35097	AI709940	306589	Rn.41577.1	7.55	P	7.29	A	6.91	A	7.63	P	6.82	A	6.57	A	187.403	156.498	120.259	198.088	112.986	95.0095		1.19748	1.19748		1.30134	1.30134		0.946058	-1.05702		1.38511	1.38511		1.26576	1.26576		1.75321	1.75321		1.18921	1.18921
1397744_at	Transcribed locus	BI276183		Rn.27982.1	6.26	P	5.55	P	5.48	P	6.43	P	5.62	P	5.45	P	76.6386	46.8507	44.6318	86.2229	49.18	43.7133		1.6358	1.6358		1.04972	1.04972		0.888843	-1.12506		0.952638	-1.04972		1.02101	1.02101		1.75321	1.75321		1.12506	1.12506
1371942_at	RGD1562732_predicted: similar to Glutathione S-transferase, theta 3 (predicted)	BM390378	499422	Rn.903.1	12.75	P	11.52	P	11.67	P	13.08	P	12.27	P	12.1	P	6888.62	2936.74	3258.52	8659.09	4938.99	4389.98		2.34567	2.34567		0.90125	-1.10957		0.795536	-1.25701		0.594604	-1.68179		0.742262	-1.34723		1.75321	1.75321		1.12506	1.12506
1374348_at	Transcribed locus	BG373082		Rn.21607.1	4.18	P	3.94	P	4.16	P	5.05	P	4.24	A	4.31	P	18.1261	15.3482	17.8766	33.1285	18.8959	19.8353		1.18099	1.18099		0.858565	-1.16473		0.547147	-1.82766		0.812252	-1.23114		0.90125	-1.10957		1.75321	1.75321		0.952638	-1.04972
1376718_at	RGD1306932: similar to CG9117-PA	AI575121	304346	Rn.38936.1	8.32	P	7.28	P	7.28	P	8.17	P	7.36	P	7.46	P	319.573	155.417	155.417	288.015	164.279	176.069		2.05623	2.05623		1	1		1.10957	1.10957		0.946058	-1.05702		0.882703	-1.13288		1.75321	1.75321		0.933033	-1.07177
1367847_at	Nupr1: nuclear protein 1	NM_053611	113900	Rn.11182.1	12.98	P	12.4	P	13.07	P	12.86	P	12.05	P	12.5	P	8079.22	5404.7	8599.28	7434.4	4240.45	5792.62		1.49485	1.49485		0.628507	-1.59107		1.08673	1.08673		1.27456	1.27456		1.48452	1.48452		1.75321	1.75321		0.732043	-1.36604
1398014_at	Transcribed locus	BG371918		Rn.66877.1	3.82	P	3.68	A	3.78	P	4.85	P	4.04	P	4.5	P	14.1232	12.8171	13.737	28.84	16.4498	22.6274		1.10191	1.10191		0.933033	-1.07177		0.48971	-2.04202		0.779165	-1.28343		0.607097	-1.64718		1.75321	1.75321		0.726986	-1.37554
1388923_at	RGD1311565: similar to 2410004L22Rik protein	BG381657	290626	Rn.29942.1	6.75	P	7.03	P	6.68	P	6.85	P	6.04	P	6.63	P	107.635	130.69	102.537	115.36	65.7993	99.0442		0.823591	-1.21419		1.27456	1.27456		0.933033	-1.07177		1.98618	1.98618		1.03526	1.03526		1.75321	1.75321		0.664343	-1.50525
1398296_at	Mir16: membrane interacting protein of RGS16	NM_032615	60418	Rn.3731.1	10.71	P	9.47	P	9.8	P	10.69	P	9.88	P	9.55	P	1675.06	709.176	891.444	1652	942.272	749.612		2.36199	2.36199		0.795536	-1.25701		1.01396	1.01396		0.752623	-1.32869		1.18921	1.18921		1.75321	1.75321		1.25701	1.25701
1369105_a_at	Pkib: protein kinase inhibitor beta, cAMP dependent, catalytic	AF413572	24678	Rn.9748.2	9	P	7.61	P	8.41	P	9.02	P	8.21	P	8.28	P	512	195.361	340.144	519.147	296.112	310.834		2.62079	2.62079		0.574349	-1.7411		0.986233	-1.01396		0.659754	-1.51572		1.09429	1.09429		1.75321	1.75321		0.952638	-1.04972
1379542_at	LOC680737 /// LOC687845: similar to Small nuclear ribonucleoprotein F (snRNP-F) (Sm protein F) (Sm-F) (SmF)	BF522334	680737 /// 687845	Rn.14918.1	11.96	P	11.68	P	11.76	P	12.05	P	11.24	P	11.45	P	3983.99	3281.18	3468.27	4240.45	2418.67	2797.65		1.21419	1.21419		0.946058	-1.05702		0.939523	-1.06437		1.3566	1.3566		1.23971	1.23971		1.75321	1.75321		0.864537	-1.15669
1379719_at	Transcribed locus	AI408386		Rn.42991.1	7.92	P	7.51	P	7.55	P	7.93	P	7.12	P	7.49	P	242.191	182.278	187.403	243.875	139.102	179.769		1.32869	1.32869		0.972655	-1.02811		0.993092	-1.00696		1.31039	1.31039		1.04247	1.04247		1.75321	1.75321		0.773782	-1.29235
1397609_at	Traf4af1: TRAF4 associated factor 1	BF287466	311325	Rn.48857.1	6.76	P	5.65	P	6.22	P	6.04	P	5.23	P	6.27	P	108.383	50.2134	74.5429	65.7993	37.5307	77.1717		2.15846	2.15846		0.673617	-1.48452		1.64718	1.64718		1.33793	1.33793		0.965936	-1.03526		1.75321	1.75321		0.486327	-2.05623
1374011_at	Ercc3: excision repair cross-complementing rodent repair deficiency, complementation group 3	BM388758	291703	Rn.44012.1	9.8	P	9.2	P	9.03	P	10.03	P	9.22	P	9.23	P	891.444	588.134	522.758	1045.52	596.344	600.491		1.51572	1.51572		1.12506	1.12506		0.852635	-1.17283		0.986233	-1.01396		0.870551	-1.1487		1.75321	1.75321		0.993092	-1.00696
1369999_a_at	Nnat: neuronatin	NM_053601	94270	Rn.5785.1	10.55	P	10.18	P	9.86	P	11.09	P	10.29	P	10.47	P	1499.22	1160.07	929.3	2179.83	1251.98	1418.35		1.29235	1.29235		1.24833	1.24833		0.687771	-1.45397		0.926588	-1.07923		0.655197	-1.52626		1.7411	1.7411		0.882703	-1.13288
1387028_a_at	Id1: inhibitor of DNA binding 1	M86708	25261	Rn.2113.2	9.52	P	9.53	P	9.22	P	9.55	P	8.75	P	8.56	P	734.185	739.292	596.344	749.612	430.539	377.413		0.993092	-1.00696		1.23971	1.23971		0.97942	-1.02101		1.71713	1.71713		1.58008	1.58008		1.7411	1.7411		1.14076	1.14076
1389446_at	Rn.38265.1	AI576586		Rn.38265.1	8.79	P	8.61	P	8.58	P	9.17	P	8.37	P	8.31	P	442.643	390.722	382.681	576.03	330.842	317.365		1.13288	1.13288		1.02101	1.02101		0.768438	-1.30134		1.18099	1.18099		1.20581	1.20581		1.7411	1.7411		1.04247	1.04247
1376437_at	LOC687738 /// LOC691956: similar to Der1-like domain family, member 2	BM383834	687738 /// 691956	Rn.9078.1	10.49	P	9.54	P	9.68	P	10.57	P	9.77	P	9.75	P	1438.15	744.434	820.296	1520.15	873.098	861.078		1.93187	1.93187		0.907519	-1.10191		0.946058	-1.05702		0.852635	-1.17283		0.952638	-1.04972		1.7411	1.7411		1.01396	1.01396
1388194_at	Dlat: dihydrolipoamide S-acetyltransferase (E2 component of pyruvate dehydrogenase complex)	BI295900	81654	Rn.15413.1	7.33	P	7.36	P	7.56	P	7.98	P	7.18	P	7.51	P	160.898	164.279	188.706	252.476	145.009	182.278		0.97942	-1.02101		0.870551	-1.1487		0.63728	-1.56917		1.13288	1.13288		1.03526	1.03526		1.7411	1.7411		0.795536	-1.25701
1388927_at	Rabl4_predicted: RAB, member of RAS oncogene family-like 4 (predicted)	BE109617	300062	Rn.9036.1	8.33	P	8.47	P	8.33	P	8.96	P	8.16	P	8.45	P	321.795	354.588	321.795	497.999	286.026	349.706		0.907519	-1.10191		1.10191	1.10191		0.646176	-1.54756		1.23971	1.23971		0.920188	-1.08673		1.7411	1.7411		0.817902	-1.22264
1372996_at	LOC684270: similar to isochorismatase domain containing 2	AI411245	684270	Rn.1804.1	9.85	P	9.27	P	9.18	P	10.09	P	9.29	P	9.72	P	922.88	617.374	580.037	1089.92	625.992	843.357		1.49485	1.49485		1.06437	1.06437		0.846745	-1.18099		0.986233	-1.01396		0.687771	-1.45397		1.7411	1.7411		0.742262	-1.34723
1390991_at	Hbq1_predicted: hemoglobin, theta 1 (predicted)	BE113606	303007	Rn.27450.1	6.95	P	6.13	P	5.6	P	7.23	P	6.43	P	6.87	P	123.64	70.0348	48.5029	150.123	86.2229	116.97		1.76541	1.76541		1.44393	1.44393		0.823591	-1.21419		0.812252	-1.23114		0.41466	-2.41162		1.7411	1.7411		0.737135	-1.3566
1389807_at	RGD1308065_predicted: hypothetical LOC287935 (predicted)	AA819220	287935	Rn.23006.1	3.05	A	3.17	A	3.02	A	3.81	A	3.01	A	2.98	A	8.28212	9.00047	8.11168	14.0257	8.05564	7.88986		0.920188	-1.08673		1.10957	1.10957		0.590496	-1.69349		1.11729	1.11729		1.02811	1.02811		1.7411	1.7411		1.02101	1.02101
1382017_at	Transcribed locus, moderately similar to XP_995952.1 hypothetical protein LOC72575 [Mus musculus]	AI012949		Rn.7713.2	9.39	P	8.59	P	8.8	P	9.47	P	8.67	P	8.23	P	670.921	385.343	445.722	709.176	407.315	300.246		1.7411	1.7411		0.864537	-1.15669		0.946058	-1.05702		0.946058	-1.05702		1.48452	1.48452		1.7411	1.7411		1.3566	1.3566
1395139_at	Kif16b_predicted: kinesin family member 16B (predicted)	BM388214	311478	Rn.82150.1	6.11	P	5.67	P	5.82	P	6.49	P	5.69	P	6.01	P	69.0706	50.9143	56.493	89.8845	51.6251	64.4452		1.3566	1.3566		0.90125	-1.10957		0.768438	-1.30134		0.986233	-1.01396		0.876606	-1.14076		1.7411	1.7411		0.80107	-1.24833
1393563_at	Il1rap: interleukin 1 receptor accessory protein	BF391914	25466	Rn.57684.1	6.82	P	6.27	P	5.61	P	6.55	P	5.75	P	5.26	P	112.986	77.1717	48.8403	93.7015	53.8174	38.3193		1.46409	1.46409		1.58008	1.58008		1.20581	1.20581		1.43396	1.43396		1.27456	1.27456		1.7411	1.7411		1.40444	1.40444
1376605_at	Slc17a5: solute carrier family 17 (anion/sugar transporter), member 5	AA900983	363103	Rn.6598.1	9.4	P	9.35	P	9.12	P	9.64	P	8.84	P	8.79	P	675.588	652.575	556.408	797.865	458.253	442.643		1.03526	1.03526		1.17283	1.17283		0.846745	-1.18099		1.42405	1.42405		1.25701	1.25701		1.7411	1.7411		1.03526	1.03526
1371775_at	Transcribed locus	AI172057		Rn.22085.1	11.56	P	10.66	P	10.3	P	11.48	P	10.68	P	10.75	P	3019.3	1618	1260.69	2856.44	1640.59	1722.16		1.86607	1.86607		1.28343	1.28343		1.05702	1.05702		0.986233	-1.01396		0.732043	-1.36604		1.7411	1.7411		0.952638	-1.04972
1379132_at	Transcribed locus	BE107317		Rn.49203.1	2.8	A	2.79	A	2.76	A	3.57	A	2.77	A	2.89	A	6.9644	6.9163	6.77396	11.8762	6.82108	7.4127		1.00696	1.00696		1.02101	1.02101		0.586417	-1.70527		1.01396	1.01396		0.913831	-1.09429		1.7411	1.7411		0.920188	-1.08673
1371790_at	Mrpl45_predicted: mitochondrial ribosomal protein L45 (predicted)	BI277658	287656	Rn.12817.1	9.02	P	8.96	P	8.79	P	9.49	P	8.69	P	8.98	P	519.147	497.999	442.643	719.076	413.001	504.951		1.04247	1.04247		1.12506	1.12506		0.721965	-1.38511		1.20581	1.20581		0.876606	-1.14076		1.7411	1.7411		0.817902	-1.22264
1377172_at	RGD1560967_predicted: similar to Pins (predicted)	BE117002	362021	Rn.9563.1	8.49	P	8.45	P	8.61	P	8.71	P	7.91	P	8.22	P	359.538	349.706	390.722	418.766	240.518	298.172		1.02811	1.02811		0.895025	-1.11729		0.858565	-1.16473		1.45397	1.45397		1.31039	1.31039		1.7411	1.7411		0.806642	-1.23971
1387144_at	Itga1: integrin alpha 1	NM_030994	25118	Rn.11491.1	6.69	P	8.21	P	7.72	P	8.6	P	7.8	P	8.19	P	103.25	296.112	210.839	388.023	222.861	292.036		0.348686	-2.86791		1.40444	1.40444		0.266093	-3.75809		1.32869	1.32869		0.721965	-1.38511		1.7411	1.7411		0.76313	-1.31039
1390415_at	Rn.11751.1	BM392319		Rn.11751.1	7.42	P	7.1	P	7.14	P	7.63	P	6.83	P	7.26	P	171.255	137.187	141.044	198.088	113.772	153.277		1.24833	1.24833		0.972655	-1.02811		0.864537	-1.15669		1.20581	1.20581		0.920188	-1.08673		1.7411	1.7411		0.742262	-1.34723
1389846_at	Tpm3: Tropomyosin 3, gamma	BE104273	117557	Rn.24727.2	4.49	P	4.39	P	4.46	A	5.95	P	5.15	P	4.45	A	22.4711	20.9663	22.0087	61.8199	35.5062	21.8566		1.07177	1.07177		0.952638	-1.04972		0.363493	-2.75108		0.590496	-1.69349		1.00696	1.00696		1.7411	1.7411		1.6245	1.6245
1372044_at	RGD1310348_predicted: similar to Ser/Thr-rich protein T10 in DGCR region (predicted)	AI410321	360738	Rn.36719.1	7.89	P	6.94	P	6.87	P	7.96	P	7.16	P	6.97	P	237.207	122.786	116.97	249	143.013	125.366		1.93187	1.93187		1.04972	1.04972		0.952638	-1.04972		0.858565	-1.16473		0.933033	-1.07177		1.7411	1.7411		1.14076	1.14076
1398526_at	Transcribed locus	BE102813		Rn.49077.1	3.84	P	3.57	P	3.74	P	4.54	P	3.74	P	3.56	P	14.3204	11.8762	13.3614	23.2636	13.3614	11.7942		1.20581	1.20581		0.888843	-1.12506		0.615572	-1.6245		0.888843	-1.12506		1.13288	1.13288		1.7411	1.7411		1.13288	1.13288
1383556_at	Transcribed locus	AI575798		Rn.23397.1	5.16	P	4.17	P	4.35	P	5.25	P	4.45	P	4.29	P	35.7532	18.0009	20.393	38.0546	21.8566	19.5622		1.98618	1.98618		0.882703	-1.13288		0.939523	-1.06437		0.823591	-1.21419		1.04247	1.04247		1.7411	1.7411		1.11729	1.11729
1395406_at	Sbno1: Sno, strawberry notch homolog 1 (Drosophila)	BF552212	304470	Rn.47491.1	2.27	A	2.24	A	2.26	A	3.2	P	2.4	A	2.29	A	4.82323	4.72397	4.78991	9.18959	5.27803	4.89056		1.02101	1.02101		0.986233	-1.01396		0.524858	-1.90528		0.895025	-1.11729		0.97942	-1.02101		1.7411	1.7411		1.07923	1.07923
1374653_at	RGD1310887_predicted: similar to CG12125-PA (predicted)	BF413204	296623	Rn.17259.1	6.11	A	5.84	A	5.86	A	6.42	A	5.62	A	5.84	A	69.0706	57.2816	58.0812	85.6274	49.18	57.2816		1.20581	1.20581		0.986233	-1.01396		0.806642	-1.23971		1.16473	1.16473		1.01396	1.01396		1.7411	1.7411		0.858565	-1.16473
1371866_at	LOC360570: similar to myosin XVIIIa	BM389317	360570	Rn.920.1	7.54	P	7.18	P	7.18	P	8.17	P	7.37	P	7.6	P	186.108	145.009	145.009	288.015	165.421	194.012		1.28343	1.28343		1	1		0.646176	-1.54756		0.876606	-1.14076		0.747425	-1.33793		1.7411	1.7411		0.852635	-1.17283
1376304_at	Transcribed locus	AI716243		Rn.21810.1	7.61	P	7.31	P	7.05	P	7.94	P	7.14	P	7.5	P	195.361	158.683	132.514	245.572	141.044	181.019		1.23114	1.23114		1.19748	1.19748		0.795536	-1.25701		1.12506	1.12506		0.732043	-1.36604		1.7411	1.7411		0.779165	-1.28343
1390715_at	Igfbpl1_predicted: insulin-like growth factor binding protein-like 1 (predicted)	BF396448	366366	Rn.32120.1	3.74	P	3.57	A	3.37	A	3.8	P	3	A	2.99	A	13.3614	11.8762	10.3388	13.9288	8	7.94474		1.12506	1.12506		1.1487	1.1487		0.959264	-1.04247		1.48452	1.48452		1.30134	1.30134		1.7411	1.7411		1.00696	1.00696
1398527_at	RGD1563580_predicted: similar to AP2 associated kinase 1 (predicted)	BE108292	500244	Rn.28690.1	2.87	P	2.61	P	2.45	P	3.88	P	3.08	P	2.67	P	7.31065	6.10504	5.46416	14.723	8.45614	6.36429		1.19748	1.19748		1.11729	1.11729		0.496546	-2.01391		0.721965	-1.38511		0.858565	-1.16473		1.7411	1.7411		1.32869	1.32869
1377633_a_at	Transcribed locus	AW918411		Rn.21514.1	3.97	P	3.51	P	3.51	P	4.35	P	3.55	P	3.67	P	15.6707	11.3924	11.3924	20.393	11.7127	12.7286		1.37554	1.37554		1	1		0.768438	-1.30134		0.972655	-1.02811		0.895025	-1.11729		1.7411	1.7411		0.920188	-1.08673
1381522_at	Rn.39077.1	BI280528		Rn.39077.1	5.17	P	4.39	P	4.04	A	6.39	P	5.59	P	5.31	P	36.0019	20.9663	16.4498	83.8652	48.1679	39.6706		1.71713	1.71713		1.27456	1.27456		0.429283	-2.32947		0.435275	-2.2974		0.41466	-2.41162		1.7411	1.7411		1.21419	1.21419
1369347_s_at	Prom2: prominin 2	NM_138857	192211	Affx.1.2	3.89	A	3.63	A	3.48	A	4.47	P	3.67	A	3.59	A	14.8254	12.3805	11.1579	22.1618	12.7286	12.042		1.19748	1.19748		1.10957	1.10957		0.668964	-1.49485		0.972655	-1.02811		0.926588	-1.07923		1.7411	1.7411		1.05702	1.05702
1391843_at	Transcribed locus	BF393134		Rn.60912.1	4.4	P	4.72	P	4.57	P	5.85	P	5.05	P	5.05	P	21.1121	26.3549	23.7524	57.68	33.1285	33.1285		0.80107	-1.24833		1.10957	1.10957		0.366021	-2.73208		0.795536	-1.25701		0.716978	-1.39474		1.7411	1.7411		1	1
1382077_at	Transcribed locus	BF388974		Rn.12004.1	6.32	P	6.75	P	6.48	P	6.53	P	5.73	P	5.99	P	79.8932	107.635	89.2636	92.4115	53.0765	63.5579		0.742262	-1.34723		1.20581	1.20581		0.864537	-1.15669		2.02792	2.02792		1.40444	1.40444		1.7411	1.7411		0.835088	-1.19748
1382062_at	RGD1311822_predicted: similar to hypothetical protein FLJ13273 (predicted)	AA943385	310855	Rn.22969.1	6.94	P	6.16	P	6.2	P	6.92	P	6.12	P	6.05	P	122.786	71.5064	73.5167	121.095	69.551	66.257		1.71713	1.71713		0.972655	-1.02811		1.01396	1.01396		1.02811	1.02811		1.10957	1.10957		1.7411	1.7411		1.04972	1.04972
1395211_s_at	Svil_predicted: supervillin (predicted)	BE118557	361256	Rn.53005.1	5.23	P	6.08	P	4.51	A	6.92	P	6.12	P	6.46	P	37.5307	67.6492	22.7848	121.095	69.551	88.0347		0.554785	-1.8025		2.96905	2.96905		0.309927	-3.22657		0.972655	-1.02811		0.258816	-3.86375		1.7411	1.7411		0.790041	-1.26576
1388901_at	Fkbp5: FK506 binding protein 5	AW534837	361810	Rn.11983.1	8.61	P	8.49	P	7.93	P	9.29	P	8.49	P	8.15	P	390.722	359.538	243.875	625.992	359.538	284.05		1.08673	1.08673		1.47427	1.47427		0.624165	-1.60214		1	1		0.858565	-1.16473		1.7411	1.7411		1.26576	1.26576
1375863_a_at	Rn.2813.1	AI411621		Rn.2813.1	7.17	P	6.38	P	6.55	P	7.35	P	6.55	A	6.52	A	144.007	83.2859	93.7015	163.144	93.7015	91.7731		1.72907	1.72907		0.888843	-1.12506		0.882703	-1.13288		0.888843	-1.12506		1.02101	1.02101		1.7411	1.7411		1.02101	1.02101
1388742_at	Rn.7933.1	AA945877		Rn.7933.1	8.82	P	7.99	P	8.08	P	8.77	P	7.97	P	8.24	P	451.944	254.232	270.597	436.549	250.732	302.334		1.77769	1.77769		0.939523	-1.06437		1.03526	1.03526		1.01396	1.01396		0.895025	-1.11729		1.7411	1.7411		0.82932	-1.20581
1390967_a_at	RGD1306841: similar to RIKEN cDNA 2410006F12	AW919980	298688	Rn.18123.2	6.91	P	6.49	P	6.29	P	7.16	P	6.36	P	6.68	P	120.259	89.8845	78.249	143.013	82.1393	102.537		1.33793	1.33793		1.1487	1.1487		0.840896	-1.18921		1.09429	1.09429		0.76313	-1.31039		1.7411	1.7411		0.80107	-1.24833
1379936_at	Transcribed locus	AA875132		Rn.22628.1	6.82	P	7.68	P	8.15	P	7.05	P	6.25	P	5.93	P	112.986	205.074	284.05	132.514	76.1093	60.9688		0.550953	-1.81504		0.721965	-1.38511		0.852635	-1.17283		2.69447	2.69447		4.65893	4.65893		1.7411	1.7411		1.24833	1.24833
1370952_at	Gstm2: glutathione S-transferase, mu 2	AI169331	24424	Rn.625.2	9.85	P	8.09	P	8.52	P	9.94	P	9.14	P	8.98	P	922.88	272.479	367.093	982.286	564.175	504.951		3.38698	3.38698		0.742262	-1.34723		0.939523	-1.06437		0.482968	-2.07053		0.726986	-1.37554		1.7411	1.7411		1.11729	1.11729
1372882_at	RGD1308635_predicted: similar to CG12379-PA (predicted)	BG379301	296587	Rn.22412.1	8.95	P	8.44	P	8.26	P	8.75	P	7.95	P	8.02	P	494.559	347.291	306.555	430.539	247.28	259.574		1.42405	1.42405		1.13288	1.13288		1.1487	1.1487		1.40444	1.40444		1.18099	1.18099		1.7411	1.7411		0.952638	-1.04972
1371896_at	Gadd45gip1: growth arrest and DNA-damage-inducible, gamma interacting protein 1	AI411436	288916	Rn.3777.1	10.12	P	9.94	P	9.59	P	10.57	P	9.78	P	9.64	P	1112.82	982.286	770.686	1520.15	879.171	797.865		1.13288	1.13288		1.27456	1.27456		0.732043	-1.36604		1.11729	1.11729		0.965936	-1.03526		1.72907	1.72907		1.10191	1.10191
1372697_at	Mrps15: mitochondrial ribosomal protein S15	AW254612	298517	Rn.12127.1	11.02	P	10.69	P	10.57	P	11.23	P	10.44	P	10.72	P	2076.59	1652	1520.15	2401.97	1389.16	1686.71		1.25701	1.25701		1.08673	1.08673		0.864537	-1.15669		1.18921	1.18921		0.90125	-1.10957		1.72907	1.72907		0.823591	-1.21419
1389263_at	Rai14: retinoic acid induced 14	AI234852	294804	Rn.25283.1	8.68	P	7.88	P	8.16	P	8.98	P	8.19	P	7.72	P	410.148	235.568	286.026	504.951	292.036	210.839		1.7411	1.7411		0.823591	-1.21419		0.812252	-1.23114		0.806642	-1.23971		1.3566	1.3566		1.72907	1.72907		1.38511	1.38511
1370809_at	Tubg1: tubulin, gamma 1	AB015946	252921	Rn.8218.1	8.96	P	8.73	P	8.56	P	9.48	P	8.69	P	8.5	P	497.999	424.612	377.413	714.109	413.001	362.039		1.17283	1.17283		1.12506	1.12506		0.697372	-1.43396		1.02811	1.02811		1.04247	1.04247		1.72907	1.72907		1.14076	1.14076
1388976_at	RGD1305975_predicted: similar to BolA domain-containing protein like (11.4 kD) (1P25) (predicted)	AI178272	297388	Rn.13809.1	9.01	P	8.27	P	8.29	P	9.23	P	8.44	P	8.56	P	515.561	308.687	312.996	600.491	347.291	377.413		1.67018	1.67018		0.986233	-1.01396		0.858565	-1.16473		0.888843	-1.12506		0.82932	-1.20581		1.72907	1.72907		0.920188	-1.08673
1387848_at	Hmgcr: 3-hydroxy-3-methylglutaryl-Coenzyme A reductase	NM_013134	25675	Rn.10469.1	7.66	A	6.5	A	6.7	A	7.34	A	6.55	A	6.24	A	202.251	90.5097	103.968	162.017	93.7015	75.5835		2.23457	2.23457		0.870551	-1.1487		1.24833	1.24833		0.965936	-1.03526		1.37554	1.37554		1.72907	1.72907		1.23971	1.23971
1384829_at	Transcribed locus	AI454917		Rn.23671.2	5.17	A	4.88	A	4.85	A	6.59	P	5.8	A	5.74	A	36.0019	29.446	28.84	96.3358	55.7152	53.4456		1.22264	1.22264		1.02101	1.02101		0.373712	-2.67586		0.528509	-1.89212		0.539614	-1.85318		1.72907	1.72907		1.04247	1.04247
1371648_at	Ddb1: damage-specific DNA binding protein 1	BF284000	64470	Rn.8402.2	11.13	P	10.88	P	10.75	P	11.59	P	10.8	P	10.86	P	2241.11	1884.54	1722.16	3082.75	1782.89	1858.6		1.18921	1.18921		1.09429	1.09429		0.726986	-1.37554		1.05702	1.05702		0.926588	-1.07923		1.72907	1.72907		0.959264	-1.04247
1373174_at	LOC497867: similar to 1110001K21Rik protein	AW915592	497867	Rn.9058.1	9.18	P	8.64	P	8.48	P	9.54	P	8.75	P	8.86	P	580.037	398.932	357.054	744.434	430.539	464.65		1.45397	1.45397		1.11729	1.11729		0.779165	-1.28343		0.926588	-1.07923		0.768438	-1.30134		1.72907	1.72907		0.926588	-1.07923
1370931_at	Xrcc5: X-ray repair complementing defective repair in Chinese hamster cells 5	AA893188	363247	Rn.3585.1	7.29	P	6.76	P	6.74	P	7.17	P	6.38	A	6.58	P	156.498	108.383	106.891	144.007	83.2859	95.6704		1.44393	1.44393		1.01396	1.01396		1.08673	1.08673		1.30134	1.30134		1.11729	1.11729		1.72907	1.72907		0.870551	-1.1487
1390893_at	Tmem69: transmembrane protein 69	BF284878	619582	Rn.24175.1	9.24	P	8.95	P	8.91	P	9.32	P	8.53	P	8.76	P	604.668	494.559	481.036	639.145	369.646	433.534		1.22264	1.22264		1.02811	1.02811		0.946058	-1.05702		1.33793	1.33793		1.10957	1.10957		1.72907	1.72907		0.852635	-1.17283
1383165_at	Rn.22751.1	BM390462		Rn.22751.1	11.68	P	10.54	P	10.6	P	11.94	P	11.15	P	11.4	P	3281.18	1488.87	1552.09	3929.15	2272.4	2702.35		2.20381	2.20381		0.959264	-1.04247		0.835088	-1.19748		0.655197	-1.52626		0.574349	-1.7411		1.72907	1.72907		0.840896	-1.18921
1380243_at	RGD1304693_predicted: similar to CG14803-PA (predicted)	BE098614	313108	Rn.23932.1	7.18	P	6.9	P	7.2	P	7.31	P	6.52	P	6.89	P	145.009	119.428	147.033	158.683	91.7731	118.603		1.21419	1.21419		0.812252	-1.23114		0.913831	-1.09429		1.30134	1.30134		1.23971	1.23971		1.72907	1.72907		0.773782	-1.29235
1373979_at	Transcribed locus	BF281977		Rn.17813.1	3.32	A	3.46	A	3.96	A	3.85	A	3.06	A	4.46	P	9.98664	11.0043	15.5625	14.42	8.33973	22.0087		0.907519	-1.10191		0.707107	-1.41421		0.692555	-1.44393		1.31951	1.31951		0.707107	-1.41421		1.72907	1.72907		0.378929	-2.63902
1387045_at	Atp6v0a1: ATPase, H+ transporting, lysosomal V0 subunit A1	NM_031604	29757	Rn.6015.1	7.07	P	6.68	P	6.75	P	7.67	P	6.88	P	6.77	P	134.364	102.537	107.635	203.657	117.784	109.137		1.31039	1.31039		0.952638	-1.04972		0.659754	-1.51572		0.870551	-1.1487		0.986233	-1.01396		1.72907	1.72907		1.07923	1.07923
1392603_at	Transcribed locus	AI717425		Rn.38998.1	7.26	P	7.18	P	6.75	P	7.67	P	6.88	P	6.94	P	153.277	145.009	107.635	203.657	117.784	122.786		1.05702	1.05702		1.34723	1.34723		0.752623	-1.32869		1.23114	1.23114		0.876606	-1.14076		1.72907	1.72907		0.959264	-1.04247
1383104_at	RGD1561459_predicted: similar to RIKEN cDNA 1810020D17 (predicted)	BI295116	361606	Rn.19052.1	8.04	P	7.53	P	7.16	P	7.94	P	7.15	P	7.22	P	263.197	184.823	143.013	245.572	142.025	149.086		1.42405	1.42405		1.29235	1.29235		1.07177	1.07177		1.30134	1.30134		0.959264	-1.04247		1.72907	1.72907		0.952638	-1.04972
1382807_at	RGD1310450: similar to hypothetical protein	BE100287	363254	Rn.49952.1	9.25	P	8.52	P	8.44	P	9.36	P	8.57	P	8.64	P	608.874	367.093	347.291	657.114	380.038	398.932		1.65864	1.65864		1.05702	1.05702		0.926588	-1.07923		0.965936	-1.03526		0.870551	-1.1487		1.72907	1.72907		0.952638	-1.04972
1380172_at	Kif5c_predicted: kinesin family member 5C (predicted)	BE104278	311024	Rn.45560.1	2.3	A	2.33	A	2.26	A	3.1	A	2.31	A	2.4	A	4.92458	5.02805	4.78991	8.57419	4.95883	5.27803		0.97942	-1.02101		1.04972	1.04972		0.574349	-1.7411		1.01396	1.01396		0.907519	-1.10191		1.72907	1.72907		0.939523	-1.06437
1372472_at	LOC679221: similar to Microtubule-associated protein RP/EB family member 2 (APC-binding protein EB2) (End-binding protein 2) (EB2)	AA859614	679221	Rn.16.1	8.17	P	7.81	P	7.42	P	8.74	P	7.95	P	8.15	P	288.015	224.411	171.255	427.565	247.28	284.05		1.28343	1.28343		1.31039	1.31039		0.673617	-1.48452		0.907519	-1.10191		0.602904	-1.65864		1.72907	1.72907		0.870551	-1.1487
1382311_at	LOC310877: TRAF2 binding protein	BM384466	310877	Rn.15424.1	6.43	P	6.89	P	7.3	P	6.96	P	6.17	P	6.41	P	86.2229	118.603	157.586	124.5	72.0037	85.0359		0.726986	-1.37554		0.752623	-1.32869		0.692555	-1.44393		1.64718	1.64718		1.85318	1.85318		1.72907	1.72907		0.846745	-1.18099
1369788_s_at	Jun: Jun oncogene	NM_021835	24516	Rn.44320.1	9.88	P	9.32	P	9.36	P	10.17	P	9.38	P	9.04	P	942.272	639.145	657.114	1152.06	666.287	526.394		1.47427	1.47427		0.972655	-1.02811		0.817902	-1.22264		0.959264	-1.04247		1.24833	1.24833		1.72907	1.72907		1.26576	1.26576
1371955_at	Mrpl35_predicted: mitochondrial ribosomal protein L35 (predicted)	BF408394	297334	Rn.7108.1	7.59	P	7.47	P	7.15	P	7.79	P	7	P	7.21	P	192.672	177.294	142.025	221.322	128	148.056		1.08673	1.08673		1.24833	1.24833		0.870551	-1.1487		1.38511	1.38511		0.959264	-1.04247		1.72907	1.72907		0.864537	-1.15669
1370267_at	Gsk3b: glycogen synthase kinase 3 beta	BF287444	84027	Rn.10426.1	7.73	P	7.49	P	7.04	P	8.77	P	7.98	P	7.92	P	212.306	179.769	131.599	436.549	252.476	242.191		1.18099	1.18099		1.36604	1.36604		0.486327	-2.05623		0.712025	-1.40444		0.543367	-1.84038		1.72907	1.72907		1.04247	1.04247
1374540_at	Cdca7: cell division cycle associated 7	AA859235	311742	Rn.2638.1	8.93	P	8.63	P	8.32	P	9.01	P	8.22	P	8.03	P	487.751	396.177	319.573	515.561	298.172	261.379		1.23114	1.23114		1.23971	1.23971		0.946058	-1.05702		1.32869	1.32869		1.22264	1.22264		1.72907	1.72907		1.14076	1.14076
1391406_at	Transcribed locus	AI169572		Rn.18662.1	8.45	P	8.46	P	8.52	P	9.11	P	8.32	P	8.41	P	349.706	352.139	367.093	552.565	319.573	340.144		0.993092	-1.00696		0.959264	-1.04247		0.632878	-1.58008		1.10191	1.10191		1.07923	1.07923		1.72907	1.72907		0.939523	-1.06437
1388318_at	Pgk1: phosphoglycerate kinase 1	BI279760	24644	Rn.3369.1	13.42	P	13.19	P	13.29	P	13.68	P	12.89	P	13.11	P	10960.3	9345.14	10015.9	13124.7	7590.61	8841.04		1.17283	1.17283		0.933033	-1.07177		0.835088	-1.19748		1.23114	1.23114		1.13288	1.13288		1.72907	1.72907		0.858565	-1.16473
1380486_at	LOC687022: similar to SEC22 vesicle trafficking protein-like 3	BM383047	687022	Rn.48346.1	9.63	P	8.8	P	9.15	P	9.63	P	8.85	P	8.88	P	792.353	445.722	568.1	792.353	461.44	471.136		1.77769	1.77769		0.784584	-1.27456		1	1		0.965936	-1.03526		1.20581	1.20581		1.71713	1.71713		0.97942	-1.02101
1370163_at	Odc1: ornithine decarboxylase 1	BF281299	24609	Rn.874.1	13.19	P	12.08	P	12.07	P	12.82	P	12.04	P	12.13	P	9345.14	4329.55	4299.64	7231.1	4211.15	4482.23		2.15846	2.15846		1.00696	1.00696		1.29235	1.29235		1.02811	1.02811		0.959264	-1.04247		1.71713	1.71713		0.939523	-1.06437
1375247_at	Mgll: Monoglyceride lipase	BG372713	29254	Rn.18592.1	6.1	P	5.03	A	4.72	A	6.49	P	5.71	A	5.45	P	68.5935	32.6724	26.3549	89.8845	52.3457	43.7133		2.09943	2.09943		1.23971	1.23971		0.76313	-1.31039		0.624165	-1.60214		0.602904	-1.65864		1.71713	1.71713		1.19748	1.19748
1371980_at	Atad3a: ATPase family, AAA domain containing 3A	BI277552	298682	Rn.17450.1	6.08	P	5.58	P	5.42	P	6.49	P	5.71	P	5.63	P	67.6492	47.8352	42.8137	89.8845	52.3457	49.5221		1.41421	1.41421		1.11729	1.11729		0.752623	-1.32869		0.913831	-1.09429		0.864537	-1.15669		1.71713	1.71713		1.05702	1.05702
1373154_at	RGD1563583_predicted: similar to mKIAA0998 protein (predicted)	BI278842	299208	Rn.2885.1	6.26	P	6.01	P	5.92	P	6.88	P	6.1	P	6.21	P	76.6386	64.4452	60.5477	117.784	68.5935	74.028		1.18921	1.18921		1.06437	1.06437		0.650671	-1.53688		0.939523	-1.06437		0.817902	-1.22264		1.71713	1.71713		0.926588	-1.07923
1367945_at	Atox1: ATX1 (antioxidant protein 1) homolog 1 (yeast)	NM_053359	84355	Rn.11992.1	11.55	P	10.87	P	10.89	P	11.57	P	10.79	P	10.87	P	2998.45	1871.53	1897.65	3040.3	1770.57	1871.53		1.60214	1.60214		0.986233	-1.01396		0.986233	-1.01396		1.05702	1.05702		1.01396	1.01396		1.71713	1.71713		0.946058	-1.05702
1393858_at	LOC683729 /// LOC689656: hypothetical protein LOC683729 /// hypothetical protein LOC689656	BI294306	683729 /// 689656	Rn.79564.1	5.45	A	5.01	A	5.23	A	5.88	A	5.1	A	5.23	A	43.7133	32.2226	37.5307	58.892	34.2968	37.5307		1.3566	1.3566		0.858565	-1.16473		0.742262	-1.34723		0.939523	-1.06437		1	1		1.71713	1.71713		0.913831	-1.09429
1374145_at	RGD1309809: similar to RIKEN cDNA 1110061L23	BF414252	292898	Rn.9625.1	7.51	P	7.1	P	7.02	P	7.95	P	7.17	P	7.38	P	182.278	137.187	129.787	247.28	144.007	166.572		1.32869	1.32869		1.05702	1.05702		0.737135	-1.3566		0.952638	-1.04972		0.779165	-1.28343		1.71713	1.71713		0.864537	-1.15669
1398361_at	LOC684731 /// LOC688429: similar to Rho GTPase activating protein 10	BI295127	684731 /// 688429	Rn.40465.1	5.41	P	5.71	P	5.27	P	5.62	P	4.84	P	5.14	P	42.5179	52.3457	38.5859	49.18	28.6408	35.261		0.812252	-1.23114		1.3566	1.3566		0.864537	-1.15669		1.82766	1.82766		1.09429	1.09429		1.71713	1.71713		0.812252	-1.23114
1377111_at	Transcribed locus	BI295188		Rn.39254.1	4.59	P	5.33	P	4.42	P	6.67	P	5.89	P	6.5	P	24.0839	40.2244	21.4068	101.829	59.3016	90.5097		0.598739	-1.67018		1.87905	1.87905		0.236514	-4.22807		0.678302	-1.47427		0.236514	-4.22807		1.71713	1.71713		0.655197	-1.52626
1384311_at	LOC683647: similar to PR domain containing 5	BE113314	683647	Rn.41307.1	7.86	P	7.37	P	7.27	P	7.94	P	7.16	P	7.17	P	232.325	165.421	154.343	245.572	143.013	144.007		1.40444	1.40444		1.07177	1.07177		0.946058	-1.05702		1.15669	1.15669		1.07177	1.07177		1.71713	1.71713		0.993092	-1.00696
1380060_at	Top1mt: DNA topoisomerase I, mitochondrial	AI175848	300029	Rn.31307.1	6.17	P	6.05	P	6.07	P	6.75	P	5.97	P	6.01	P	72.0037	66.257	67.1819	107.635	62.6829	64.4452		1.08673	1.08673		0.986233	-1.01396		0.668964	-1.49485		1.05702	1.05702		1.04247	1.04247		1.71713	1.71713		0.972655	-1.02811
1374670_at	Transcribed locus, moderately similar to XP_001100575.1 similar to F16H11.1 [Macaca mulatta]	BM384543		Rn.14614.1	6.98	P	6.72	P	6.98	P	7.62	P	6.84	P	6.94	P	126.238	105.42	126.238	196.72	114.563	122.786		1.19748	1.19748		0.835088	-1.19748		0.641713	-1.55833		0.920188	-1.08673		1.02811	1.02811		1.71713	1.71713		0.933033	-1.07177
1372210_at	Mospd3: motile sperm domain containing 3	BM388609	288557	Rn.16636.1	8.59	P	8.11	P	7.82	P	8.97	P	8.19	P	8.32	P	385.343	276.282	225.972	501.463	292.036	319.573		1.39474	1.39474		1.22264	1.22264		0.768438	-1.30134		0.946058	-1.05702		0.707107	-1.41421		1.71713	1.71713		0.913831	-1.09429
1380021_at	Dennd2d_predicted: DENN/MADD domain containing 2D (predicted)	AI059486	310772	Rn.19187.1	7.42	P	7.18	P	7.31	P	7.57	P	6.79	P	7.32	P	171.255	145.009	158.683	190.019	110.661	159.786		1.18099	1.18099		0.913831	-1.09429		0.90125	-1.10957		1.31039	1.31039		0.993092	-1.00696		1.71713	1.71713		0.692555	-1.44393
1368685_at	Cspg4: chondroitin sulfate proteoglycan 4	NM_031022	81651	Rn.10381.1	3.88	P	3.08	A	2.99	P	4.06	P	3.28	A	3.27	A	14.723	8.45614	7.94474	16.6795	9.71356	9.64646		1.7411	1.7411		1.06437	1.06437		0.882703	-1.13288		0.870551	-1.1487		0.823591	-1.21419		1.71713	1.71713		1.00696	1.00696
1374184_at	RGD1306000_predicted: similar to CG8043-PA (predicted)	BF405027	363611	Rn.64287.1	6.63	P	5.46	A	5.42	A	6.51	P	5.73	P	5.62	A	99.0442	44.0173	42.8137	91.1392	53.0765	49.18		2.25012	2.25012		1.02811	1.02811		1.08673	1.08673		0.82932	-1.20581		0.870551	-1.1487		1.71713	1.71713		1.07923	1.07923
1382109_at	2610020o08rik: nuclear NF-kappaB activating protein	BI301006	298342	Rn.12473.1	2.26	P	2.27	P	1.99	A	3.1	P	2.32	P	2.72	P	4.78991	4.82323	3.97237	8.57419	4.99332	6.58873		0.993092	-1.00696		1.21419	1.21419		0.558644	-1.79005		0.965936	-1.03526		0.602904	-1.65864		1.71713	1.71713		0.757858	-1.31951
1379203_at	Tcfdp2_predicted: transcription factor Dp 2 (predicted)	AI177311	300947	Rn.29088.1	6.43	P	6.18	P	6.35	P	7.01	P	6.23	P	6.51	P	86.2229	72.5046	81.5719	128.89	75.0614	91.1392		1.18921	1.18921		0.888843	-1.12506		0.668964	-1.49485		0.965936	-1.03526		0.895025	-1.11729		1.71713	1.71713		0.823591	-1.21419
1376914_at	Depdc1a_predicted: DEP domain containing 1a (predicted)	AW253690	295538	Rn.27037.1	9.82	P	9.57	P	9.73	P	9.79	P	9.01	P	9.51	P	903.888	760.076	849.223	885.286	515.561	729.114		1.18921	1.18921		0.895025	-1.11729		1.02101	1.02101		1.47427	1.47427		1.16473	1.16473		1.71713	1.71713		0.707107	-1.41421
1371394_x_at	Rn.37537.1	BG664827		Rn.37537.1	8.36	P	9.31	P	8.19	P	9	P	8.22	P	7.82	P	328.557	634.73	292.036	512	298.172	225.972		0.517632	-1.93187		2.17347	2.17347		0.641713	-1.55833		2.12874	2.12874		1.29235	1.29235		1.71713	1.71713		1.31951	1.31951
1370881_at	Tst: thiosulfate sulfurtransferase	AI411117	25274	Rn.6360.1	10.78	P	9.69	P	9.19	P	10.92	P	10.14	P	9.91	P	1758.34	826.001	584.071	1937.53	1128.35	962.071		2.12874	2.12874		1.41421	1.41421		0.907519	-1.10191		0.732043	-1.36604		0.607097	-1.64718		1.71713	1.71713		1.17283	1.17283
1371632_at	RGD1564490_predicted: similar to Coronin, actin binding protein 1C (predicted)	AI231166	501841	Rn.24553.1	10.17	P	10.19	P	9.99	P	10.67	P	9.89	P	9.86	P	1152.06	1168.14	1016.93	1629.26	948.826	929.3		0.986233	-1.01396		1.1487	1.1487		0.707107	-1.41421		1.23114	1.23114		1.09429	1.09429		1.71713	1.71713		1.02101	1.02101
1375425_at	RGD1309400_predicted: hypothetical LOC287541 (predicted)	BF395126	287541	Rn.8370.1	11.56	P	10.63	P	10.67	P	11.17	P	10.39	P	10.46	P	3019.3	1584.71	1629.26	2304.12	1341.84	1408.55		1.90528	1.90528		0.972655	-1.02811		1.31039	1.31039		1.18099	1.18099		1.15669	1.15669		1.71713	1.71713		0.952638	-1.04972
1374076_at	RGD1305243_predicted: similar to hypothetical protein FLJ34389 (predicted)	AI408984	361409	Rn.16213.1	7.41	P	6.87	P	7.04	P	8.11	P	7.33	P	7.46	P	170.072	116.97	131.599	276.282	160.898	176.069		1.45397	1.45397		0.888843	-1.12506		0.615572	-1.6245		0.726986	-1.37554		0.747425	-1.33793		1.71713	1.71713		0.913831	-1.09429
1391427_at	RGD1311752_predicted: similar to RIKEN cDNA 1500031M22 (predicted)	AW254563	294718	Rn.25178.1	9.23	P	8.6	P	9.04	P	9.41	P	8.63	P	8.85	P	600.491	388.023	526.394	680.287	396.177	461.44		1.54756	1.54756		0.737135	-1.3566		0.882703	-1.13288		0.97942	-1.02101		1.14076	1.14076		1.71713	1.71713		0.858565	-1.16473
1384285_at	March3: membrane-associated ring finger (C3HC4) 3	BI298096	364878	Rn.46936.1	5.22	P	4.85	P	5.34	P	5.43	P	4.65	P	5.06	P	37.2715	28.84	40.5042	43.1115	25.1067	33.3589		1.29235	1.29235		0.712025	-1.40444		0.864537	-1.15669		1.1487	1.1487		1.21419	1.21419		1.71713	1.71713		0.752623	-1.32869
1382493_at	Transcribed locus, weakly similar to XP_001105956.1 similar to centromere protein F (350/400kD) [Macaca mulatta]	BG377427		Rn.41236.1	9.23	P	8.93	P	9.04	P	9.34	P	8.56	P	9.11	P	600.491	487.751	526.394	648.067	377.413	552.565		1.23114	1.23114		0.926588	-1.07923		0.926588	-1.07923		1.29235	1.29235		0.952638	-1.04972		1.71713	1.71713		0.68302	-1.46409
1389268_at	Poll: polymerase (DNA directed), lambda	BI285816	361767 /// 58943	Rn.11799.1	6.27	P	6.12	P	6.03	P	6.89	P	6.11	P	6.7	P	77.1717	69.551	65.3448	118.603	69.0706	103.968		1.10957	1.10957		1.06437	1.06437		0.650671	-1.53688		1.00696	1.00696		0.628507	-1.59107		1.71713	1.71713		0.664343	-1.50525
1376363_at	Actr10: ARP10 actin-related protein 10 homolog (S. cerevisiae)	AI233337	299121	Rn.43559.1	5.69	P	5.55	P	5.71	P	6.4	P	5.62	P	5.34	P	51.6251	46.8507	52.3457	84.4485	49.18	40.5042		1.10191	1.10191		0.895025	-1.11729		0.61132	-1.6358		0.952638	-1.04972		1.29235	1.29235		1.71713	1.71713		1.21419	1.21419
1388786_at	Transcribed locus	BF407452		Rn.7071.1	7.82	P	7.72	P	7.92	P	8.44	P	7.66	P	7.59	P	225.972	210.839	242.191	347.291	202.251	192.672		1.07177	1.07177		0.870551	-1.1487		0.650671	-1.53688		1.04247	1.04247		1.25701	1.25701		1.71713	1.71713		1.04972	1.04972
1368653_a_at	Park7: Parkinson disease (autosomal recessive, early onset) 7	BI281756	117287	Rn.30105.3	11.42	P	10.99	P	10.86	P	11.76	P	10.98	P	11.05	P	2740.08	2033.85	1858.6	3468.27	2019.8	2120.22		1.34723	1.34723		1.09429	1.09429		0.790041	-1.26576		1.00696	1.00696		0.876606	-1.14076		1.71713	1.71713		0.952638	-1.04972
1371795_at	Transcribed locus	AA848795		Rn.2523.1	7.63	P	7.46	P	7.2	P	8.25	P	7.47	P	7.59	P	198.088	176.069	147.033	304.437	177.294	192.672		1.12506	1.12506		1.19748	1.19748		0.650671	-1.53688		0.993092	-1.00696		0.76313	-1.31039		1.71713	1.71713		0.920188	-1.08673
1386922_at	Ca2: carbonic anhydrase 2	AI408948	54231	Rn.26083.1	10.46	P	10.25	P	9.96	P	10.75	P	9.97	P	10.18	P	1408.55	1217.75	995.999	1722.16	1002.93	1160.07		1.15669	1.15669		1.22264	1.22264		0.817902	-1.22264		1.21419	1.21419		0.858565	-1.16473		1.71713	1.71713		0.864537	-1.15669
1367834_at	Srm: spermidine synthase	NM_053464	84596	Rn.22258.1	10.54	P	9.71	P	9.45	P	10.76	P	9.98	P	10.21	P	1488.87	837.532	699.413	1734.13	1009.9	1184.45		1.77769	1.77769		1.19748	1.19748		0.858565	-1.16473		0.82932	-1.20581		0.590496	-1.69349		1.71713	1.71713		0.852635	-1.17283
1373980_at	LOC683898: similar to XPA binding protein 1	AW916138	683898	Rn.16253.1	7.23	P	7.02	P	6.91	P	7.51	P	6.73	P	7.06	P	150.123	129.787	120.259	182.278	106.153	133.436		1.15669	1.15669		1.07923	1.07923		0.823591	-1.21419		1.22264	1.22264		0.90125	-1.10957		1.71713	1.71713		0.795536	-1.25701
1399039_at	LOC681650 /// LOC689593: similar to DnaJ homolog subfamily B member 10 (mDJ8) /// similar to DnaJ (Hsp40) homolog, subfamily B, member 10 isoform 2	BM383865	681650 /// 689593	Rn.64723.1	8.35	P	8.15	P	8	P	8.52	P	7.74	P	8.08	P	326.288	284.05	256	367.093	213.783	270.597		1.1487	1.1487		1.10957	1.10957		0.888843	-1.12506		1.32869	1.32869		0.946058	-1.05702		1.71713	1.71713		0.790041	-1.26576
1369654_at	Prkaa2: protein kinase, AMP-activated, alpha 2 catalytic subunit	NM_023991	78975	Rn.64583.1	3.59	A	4.31	A	3.72	A	4.89	A	4.11	A	4.58	A	12.042	19.8353	13.1775	29.6508	17.2677	23.9176		0.607097	-1.64718		1.50525	1.50525		0.406126	-2.46229		1.1487	1.1487		0.550953	-1.81504		1.71713	1.71713		0.721965	-1.38511
1388102_at	Ltb4dh: leukotriene B4 12-hydroxydehydrogenase	U66322	192227	Rn.10656.1	9.35	P	9.51	P	9.39	P	8.77	P	7.99	P	8.85	P	652.575	729.114	670.921	436.549	254.232	461.44		0.895025	-1.11729		1.08673	1.08673		1.49485	1.49485		2.86791	2.86791		1.45397	1.45397		1.71713	1.71713		0.550953	-1.81504
1374954_at	Hdac11_predicted: histone deacetylase 11 (predicted)	AI101322	297453	Rn.28065.1	8.93	P	7.7	P	7.96	P	9.11	P	8.33	P	8.48	P	487.751	207.937	249	552.565	321.795	357.054		2.34567	2.34567		0.835088	-1.19748		0.882703	-1.13288		0.646176	-1.54756		0.697372	-1.43396		1.71713	1.71713		0.90125	-1.10957
1367482_at	RGD1561880_predicted: similar to anaphase promoting complex subunit 11 homolog (predicted)	AI172459	498030	Rn.3964.1	11.46	P	11.03	P	10.78	P	11.7	P	10.92	P	11.29	P	2817.11	2091.03	1758.34	3326.99	1937.53	2503.97		1.34723	1.34723		1.18921	1.18921		0.846745	-1.18099		1.07923	1.07923		0.702222	-1.42405		1.71713	1.71713		0.773782	-1.29235
1375907_at	Ascc1: activating signal cointegrator 1 complex subunit 1	BG380458	294512	Rn.16141.1	6.96	P	6.53	P	6.56	P	7.23	P	6.46	P	6.89	P	124.5	92.4115	94.3532	150.123	88.0347	118.603		1.34723	1.34723		0.97942	-1.02101		0.82932	-1.20581		1.04972	1.04972		0.795536	-1.25701		1.70527	1.70527		0.742262	-1.34723
1387121_a_at	Ndrg2: N-myc downstream regulated gene 2	NM_133583	171114	Rn.3407.1	9.61	P	9.17	P	9.15	P	9.55	P	8.78	P	9.29	P	781.445	576.03	568.1	749.612	439.586	625.992		1.3566	1.3566		1.01396	1.01396		1.04247	1.04247		1.31039	1.31039		0.907519	-1.10191		1.70527	1.70527		0.702222	-1.42405
1389126_at	Chchd1_predicted: coiled-coil-helix-coiled-coil-helix domain containing 1 (predicted)	BG373580	361005	Rn.2620.1	11.5	P	11.31	P	11.36	P	11.72	P	10.95	P	10.93	P	2896.31	2538.92	2628.46	3373.43	1978.24	1951		1.14076	1.14076		0.965936	-1.03526		0.858565	-1.16473		1.28343	1.28343		1.34723	1.34723		1.70527	1.70527		1.01396	1.01396
1372517_at	Ppil1: peptidylprolyl isomerase (cyclophilin)-like 1	BI283851	309651	Rn.2196.1	8.41	P	7.25	P	7.64	P	8.32	P	7.55	P	7.71	P	340.144	152.219	199.466	319.573	187.403	209.383		2.23457	2.23457		0.76313	-1.31039		1.06437	1.06437		0.812252	-1.23114		0.952638	-1.04972		1.70527	1.70527		0.895025	-1.11729
1388458_at	Rfc4_predicted: replication factor C (activator 1) 4 (predicted)	BI291451	288003	Rn.17046.1	9.4	P	9.24	P	9.34	P	9.46	P	8.69	P	9.43	P	675.588	604.668	648.067	704.277	413.001	689.784		1.11729	1.11729		0.933033	-1.07177		0.959264	-1.04247		1.46409	1.46409		0.939523	-1.06437		1.70527	1.70527		0.598739	-1.67018
1377659_at	Mlf1_predicted: myeloid leukemia factor 1 (predicted)	BI302005	310483	Rn.54860.1	5.54	P	5.47	P	5.43	P	6.03	P	5.26	P	5.45	P	46.5271	44.3235	43.1115	65.3448	38.3193	43.7133		1.04972	1.04972		1.02811	1.02811		0.712025	-1.40444		1.15669	1.15669		0.986233	-1.01396		1.70527	1.70527		0.876606	-1.14076
1392089_at	Hcfc2: host cell factor C2	AW435314	314704	Rn.45148.1	9.84	P	8.54	P	8.83	P	9.56	P	8.79	P	8.62	P	916.506	372.217	455.087	754.826	442.643	393.44		2.46229	2.46229		0.817902	-1.22264		1.21419	1.21419		0.840896	-1.18921		1.15669	1.15669		1.70527	1.70527		1.12506	1.12506
1387019_at	Atp5i: ATP synthase, H+ transporting, mitochondrial F0 complex, subunit e	NM_080481	140608	Rn.8069.1	10.22	P	9.86	P	9.77	P	10.48	P	9.71	P	9.75	P	1192.69	929.3	873.098	1428.22	837.532	861.078		1.28343	1.28343		1.06437	1.06437		0.835088	-1.19748		1.10957	1.10957		1.01396	1.01396		1.70527	1.70527		0.972655	-1.02811
1379378_at	Mrps18c_predicted: mitochondrial ribosomal protein S18C (predicted)	AI071605	289469	Rn.20614.1	6.81	P	6.49	P	6.1	P	6.58	P	5.81	P	6.26	P	112.206	89.8845	68.5935	95.6704	56.1028	76.6386		1.24833	1.24833		1.31039	1.31039		1.17283	1.17283		1.60214	1.60214		0.895025	-1.11729		1.70527	1.70527		0.732043	-1.36604
1370831_at	Mgll: monoglyceride lipase	AY081195	29254	Rn.22922.1	6.64	A	7.08	A	6.32	A	8.33	P	7.56	P	8.02	P	99.7331	135.298	79.8932	321.795	188.706	259.574		0.737135	-1.3566		1.69349	1.69349		0.309927	-3.22657		0.716978	-1.39474		0.307786	-3.24901		1.70527	1.70527		0.726986	-1.37554
1388010_at	Antisense RNA overlapping MCH protein	AF303035		Rn.54966.1	7.13	P	6.8	P	6.84	P	7.15	P	6.38	P	6.88	P	140.07	111.43	114.563	142.025	83.2859	117.784		1.25701	1.25701		0.972655	-1.02811		0.986233	-1.01396		1.33793	1.33793		0.972655	-1.02811		1.70527	1.70527		0.707107	-1.41421
1385251_at	LOC500638: hypothetical protein LOC500638	BE115397	500638	Rn.75047.1	5.69	P	6.08	P	6.18	P	5.73	P	4.96	P	5.63	P	51.6251	67.6492	72.5046	53.0765	31.125	49.5221		0.76313	-1.31039		0.933033	-1.07177		0.972655	-1.02811		2.17347	2.17347		1.46409	1.46409		1.70527	1.70527		0.628507	-1.59107
1384621_at	Rn.8318.1	AA924327		Rn.8318.1	4.52	P	3.93	P	3.87	P	4.63	P	3.86	P	3.88	P	22.9433	15.2422	14.6213	24.761	14.5203	14.723		1.50525	1.50525		1.04247	1.04247		0.926588	-1.07923		1.04972	1.04972		0.993092	-1.00696		1.70527	1.70527		0.986233	-1.01396
1391737_at	LOC500904: similar to neutrophil cytosolic factor 4	AW526210	500904	Rn.46120.1	2.42	A	2.81	A	3.14	A	3.23	P	2.46	A	2.52	A	5.35171	7.01285	8.81524	9.38268	5.50217	5.73582		0.76313	-1.31039		0.795536	-1.25701		0.570382	-1.75321		1.27456	1.27456		1.53688	1.53688		1.70527	1.70527		0.959264	-1.04247
1368109_at	St3gal5: ST3 beta-galactoside alpha-2,3-sialyltransferase 5	NM_031337	83505	Rn.22706.1	6.93	P	6.5	P	6.47	P	7.44	P	6.67	P	6.73	P	121.938	90.5097	88.647	173.645	101.829	106.153		1.34723	1.34723		1.02101	1.02101		0.702222	-1.42405		0.888843	-1.12506		0.835088	-1.19748		1.70527	1.70527		0.959264	-1.04247
1373233_at	Transcribed locus	AI013502		Rn.18012.1	8.4	P	8.43	P	8.49	P	8.98	P	8.21	P	8.41	P	337.794	344.892	359.538	504.951	296.112	340.144		0.97942	-1.02101		0.959264	-1.04247		0.668964	-1.49485		1.16473	1.16473		1.05702	1.05702		1.70527	1.70527		0.870551	-1.1487
1392382_at	Tgfb2: Transforming growth factor, beta 2	BE117736	81809	Rn.12176.2	6.1	P	6.45	P	6.34	P	7.48	P	6.71	P	6.96	P	68.5935	87.4266	81.0084	178.527	104.691	124.5		0.784584	-1.27456		1.07923	1.07923		0.384219	-2.60268		0.835088	-1.19748		0.650671	-1.53688		1.70527	1.70527		0.840896	-1.18921
1392662_at	RGD1566242_predicted: similar to RIKEN cDNA 1500009M05 (predicted)	AI229905	295457	Rn.22686.1	7.79	P	7.57	P	7.45	P	8.22	P	7.45	P	7.76	P	221.322	190.019	174.853	298.172	174.853	216.767		1.16473	1.16473		1.08673	1.08673		0.742262	-1.34723		1.08673	1.08673		0.806642	-1.23971		1.70527	1.70527		0.806642	-1.23971
1379296_at	Transcribed locus	AI137435		Rn.24744.1	8.11	P	7.85	P	7.87	P	8.43	P	7.66	P	8.13	P	276.282	230.72	233.941	344.892	202.251	280.139		1.19748	1.19748		0.986233	-1.01396		0.80107	-1.24833		1.14076	1.14076		0.835088	-1.19748		1.70527	1.70527		0.721965	-1.38511
1367867_at	Gfer: growth factor, erv1 homolog (S. cerevisiae)	NM_013222	27100	Rn.11039.1	7.77	P	7.59	P	7.74	P	8.03	P	7.26	P	7.89	P	218.275	192.672	213.783	261.379	153.277	237.207		1.13288	1.13288		0.90125	-1.10957		0.835088	-1.19748		1.25701	1.25701		0.90125	-1.10957		1.70527	1.70527		0.646176	-1.54756
1389011_at	RGD1305156: similar to RIKEN cDNA 1110014D18	BG374333	299957	Rn.13480.1	7.74	P	7.56	P	7.86	P	7.78	P	7.01	A	7.16	A	213.783	188.706	232.325	219.793	128.89	143.013		1.13288	1.13288		0.812252	-1.23114		0.972655	-1.02811		1.46409	1.46409		1.6245	1.6245		1.70527	1.70527		0.90125	-1.10957
1382758_at	P7: P7 protein	AA955094	291942	Rn.23101.1	4.56	A	4.38	P	4.43	P	5.1	A	4.33	A	4.26	A	23.5883	20.8215	21.5557	34.2968	20.1122	19.1597		1.13288	1.13288		0.965936	-1.03526		0.687771	-1.45397		1.03526	1.03526		1.12506	1.12506		1.70527	1.70527		1.04972	1.04972
1390611_at	RGD1307160_predicted: similar to golgi-specific brefeldin A-resistance guanine nucleotide exchange factor 1 (predicted)	BF406297	309451	Rn.61235.1	3.05	P	3.04	A	3.06	A	3.84	P	3.07	A	3.06	P	8.28212	8.22491	8.33973	14.3204	8.39773	8.33973		1.00696	1.00696		0.986233	-1.01396		0.578344	-1.72907		0.97942	-1.02101		1	1		1.70527	1.70527		1.00696	1.00696
1371085_at	Ascl3: achaete-scute complex homolog-like 3 (Drosophila)	AB046449	246301	Rn.19594.1	2.49	A	2.48	A	2.58	A	3.27	P	2.5	A	2.62	A	5.61778	5.57897	5.9794	9.64646	5.65685	6.1475		1.00696	1.00696		0.933033	-1.07177		0.582367	-1.71713		0.986233	-1.01396		0.972655	-1.02811		1.70527	1.70527		0.920188	-1.08673
1388179_at	Acvr2b: activin receptor IIB	AI548799	25366	Rn.24240.1	5.38	P	5.14	P	4.98	P	5.83	P	5.06	P	5.75	P	41.6429	35.261	31.5594	56.8859	33.3589	53.8174		1.18099	1.18099		1.11729	1.11729		0.732043	-1.36604		1.05702	1.05702		0.586417	-1.70527		1.70527	1.70527		0.619854	-1.61328
1385105_at	RGD1308014_predicted: similar to DKFZP434B168 protein (predicted)	BI290727	289382	Rn.79183.1	3.44	P	3.84	P	3.68	P	4.46	P	3.69	P	4.97	P	10.8528	14.3204	12.8171	22.0087	12.9063	31.3414		0.757858	-1.31951		1.11729	1.11729		0.493116	-2.02792		1.10957	1.10957		0.408951	-2.44528		1.70527	1.70527		0.411796	-2.42839
1377630_at	Tm4sf13: transmembrane 4 superfamily member 13	AI408602	366602	Rn.24284.1	12.55	P	11.83	P	11.91	P	12.77	P	12	P	12.18	P	5996.9	3640.7	3848.29	6984.79	4096	4640.29		1.64718	1.64718		0.946058	-1.05702		0.858565	-1.16473		0.888843	-1.12506		0.82932	-1.20581		1.70527	1.70527		0.882703	-1.13288
1392664_at	Admr: adrenomedullin receptor	BF551274	29307	Rn.12621.1	7.37	P	6.93	P	6.54	P	7.55	P	6.78	P	6.39	P	165.421	121.938	93.0542	187.403	109.896	83.8652		1.3566	1.3566		1.31039	1.31039		0.882703	-1.13288		1.10957	1.10957		1.10957	1.10957		1.70527	1.70527		1.31039	1.31039
1372118_at	MGC125201: HMP19 protein	BI281674	497878	Rn.14657.1	7.11	P	6.57	P	6.51	P	7.46	P	6.69	P	6.94	P	138.141	95.0095	91.1392	176.069	103.25	122.786		1.45397	1.45397		1.04247	1.04247		0.784584	-1.27456		0.920188	-1.08673		0.742262	-1.34723		1.70527	1.70527		0.840896	-1.18921
1372845_at	Rpp21: ribonuclease P 21 subunit (human)	BG380782	406230	Rn.3720.1	9.92	P	9.69	P	9.65	P	9.99	P	9.22	P	9.49	P	968.763	826.001	803.414	1016.93	596.344	719.076		1.17283	1.17283		1.02811	1.02811		0.952638	-1.04972		1.38511	1.38511		1.11729	1.11729		1.70527	1.70527		0.82932	-1.20581
1370323_at	Thop1: thimet oligopeptidase 1	M61142	64517	Rn.9490.1	7.07	P	6.62	P	6.2	P	7.55	P	6.78	P	7.19	P	134.364	98.36	73.5167	187.403	109.896	146.018		1.36604	1.36604		1.33793	1.33793		0.716978	-1.39474		0.895025	-1.11729		0.503478	-1.98618		1.70527	1.70527		0.752623	-1.32869
1374978_at	LOC303730: Similar to chromobox homolog 2	AI102524	303730	Rn.13839.1	6.54	P	5.71	A	6.19	P	7.13	P	6.36	P	6.84	P	93.0542	52.3457	73.0089	140.07	82.1393	114.563		1.77769	1.77769		0.716978	-1.39474		0.664343	-1.50525		0.63728	-1.56917		0.63728	-1.56917		1.70527	1.70527		0.716978	-1.39474
1372305_at	Copz2_predicted: coatomer protein complex, subunit zeta 2 (predicted)	AA893634	360611	Rn.4257.1	9.87	P	9	P	8.77	P	10.11	P	9.34	P	9.13	P	935.763	512	436.549	1105.13	648.067	560.278		1.82766	1.82766		1.17283	1.17283		0.846745	-1.18099		0.790041	-1.26576		0.779165	-1.28343		1.70527	1.70527		1.15669	1.15669
1383107_at	Snrpd1_predicted: small nuclear ribonucleoprotein D1 (predicted)	BG670306	291794	Rn.18606.2	10.33	P	9.79	P	9.8	P	10.44	P	9.67	P	9.68	P	1287.18	885.286	891.444	1389.16	814.629	820.296		1.45397	1.45397		0.993092	-1.00696		0.926588	-1.07923		1.08673	1.08673		1.08673	1.08673		1.70527	1.70527		0.993092	-1.00696
1372950_at	Bet1l: blocked early in transport 1 homolog (S. cerevisiae) like	AI600006	54400	Rn.3352.1	8.27	P	7.5	P	7.53	P	8.2	P	7.43	P	7.79	P	308.687	181.019	184.823	294.067	172.446	221.322		1.70527	1.70527		0.97942	-1.02101		1.04972	1.04972		1.04972	1.04972		0.835088	-1.19748		1.70527	1.70527		0.779165	-1.28343
1384143_at	Cgn_predicted: cingulin (predicted)	BE114778	310655	Rn.52428.1	8.29	P	8.03	P	7.77	P	8.52	P	7.75	P	8.16	P	312.996	261.379	218.275	367.093	215.269	286.026		1.19748	1.19748		1.19748	1.19748		0.852635	-1.17283		1.21419	1.21419		0.76313	-1.31039		1.70527	1.70527		0.752623	-1.32869
1379329_at	LOC683319: similar to Pterin-4-alpha-carbinolamine dehydratase 2 (PHS 2) (4-alpha-hydroxy-tetrahydropterin dehydratase 2) (DcoH-like protein DCoHm) (Dimerization cofactor of hepatocyte nuclear factor 1 from muscle) (HNF1-alpha dimerization cofactor)...	AI600082	683319	Rn.18796.1	9.15	P	8.72	P	8.73	P	9.23	P	8.46	P	8.94	P	568.1	421.679	424.612	600.491	352.139	491.143		1.34723	1.34723		0.993092	-1.00696		0.946058	-1.05702		1.19748	1.19748		0.864537	-1.15669		1.70527	1.70527		0.716978	-1.39474
[truncated: 29,766 more rows]
